# Supplementary material for: Efficacy, safety and clinical outcome associated with statin use for primary prevention in Korean patients with low-density lipoprotein cholesterol level ≥ 190 mg/dL: A retrospective cohort study
Source: PLoS One. 2023 Jun 12;18(6):e0280586. doi: 10.1371/journal.pone.0280586 (PMC10259785; doi:10.1371/journal.pone.0280586)
Supplement: S1 Data — (XLSX) [file pone.0280586.s001.xlsx]

## Sheet: Sheet1
No_1	No_2	Age	Sex	Height	Weight	BMI	HTN	DM	Smoking	IHD	Stroke	Vascular_ds	ASCVD	HypoT	Liver_ds	Underlying_exclusion	LDL	LDL_6mo	LDL_change_6mo	LDL_change_50	LDL_100_6mo	TG	WBC	Hb	CRP	Total_chol	HDL	FBS	HbA1c	MDRD	AST	ALT	T_chol_6mo	HDL_6mo	TG_6mo	FBS_6mo	HbA1c_6mo	MDRD_6mo	AST_6mo	ALT_6mo	CK_6mo	T_chol_1yr	LDL_1yr	HDL_1yr	TG_1yr	FBS_1yr	HbA1c_1yr	MDRD_1yr	AST_1yr
1	2	71	Woman				Yes	No	No	No	No	No	No	No	No	No	198	125	36.87	no	no	135			0	272	47						205	58	109	97	5.9					162	88	57	86
2	3	59	Woman				No	No	No	No	No	No	No	No	No	No	233	100	57.08	yes	no	85	6.46	15.1	0.28	306	56			59.4	22	30	173	42	125		7.1	70.9	24	36		158	86	58	50		7	66	23
4	6	63	Woman	158	49	19.63	No	No	No	No	No	No	No	No	No	No	217					82			0	290	57						175	59	80			109.5	24	20		202	130	53	96			109.1	35
5	7	86	Woman	152.1	52.35	22.63	Yes	No	No	No	No	No	No	No	No	No	225	179	20.44	no	no	75	4.34	10.6	0	287	47		5.6	76.1	19	12	255	62	71			86.8	25	14				0
6	8	61	Man	166	67	24.31	Yes	No	No	No	No	No	No	No	No	No	190	75	60.53	yes	yes	115			0	263	50				26	25	155	55	125				24	30		165	84	56	118
7	9	56	Woman				No	No	No	No	No	No	No	No	No	No	212	82	61.32	yes	yes	112			0	295	61						162	64	81							162	87	58	2			70.2	23
8	10	49	Woman	159	53	20.96	No	No	No	No	No	No	No	No	No	No	221	137	38.01	no	no	128		15.3	0	299	52	78		76.1	23	14	198	52	83		5.1	84.1	28	20		187		0				73.7	23
9	11	57	Man	178	75.2	23.73	No	No	Ex	No	No	No	No	No	No	No	237	173	27	no	no	188	8.63	14.7	0	327	52			90.2	14	24	232	32	135		8.5	85.7	14	18		114	67	33	68	104	6.8
11	16	71	Man				No	No	No	No	No	No	No	No	No	No	199	112	43.72	no	no	48	3.72	15.5	0.02	269	60		5.8	102.8	21	22	185	62	57								150	0
12	17	60	Man	167	65	23.31	No	No	No	No	No	No	No	No	No	No	205					129		16.4	0	301	70	99		77.9	20	16	222	61	103				27	23		200	119	65	79			77.9	19
13	18	79	Woman	144	60	28.94	Yes	No	No	No	No	No	No	No	No	No	200	108	46	no	no	73			0	283	68			65.2	23	23	184	56	99			74.7	24	22		175	103	47	123
14	19	66	Woman	156	61	25.07	No	No	No	No	No	No	No	No	No	No	207					178		13.2	0	295	52	96			20	19	243					78.5	25	23		205	131	57	121		5.8	77.3	26
15	20	62	Woman	151	91.6	40.17	Yes	Yes	No	No	No	No	No	No	No	No	243	104	57.2	yes	no	196	9.24	14.7	2.43	311	29		6.7				177	34	195		6.5	95.6	25	9		150	90	49	54		6	76.1	39
17	23	73	Man	175	65	21.22	Yes	No	Ex	No	No	No	No	No	No	No	193	85	55.96	yes	yes	128		14.4	0	254	35	93		70.6	26	18	157	38	169							150	100	37	100		5.3	88.9	30
21	27	46	Woman	154	54	22.77	Yes	No	No	No	No	No	No	No	No	No	210	83	60.48	yes	yes	155	6.71	11.5	0	301	60			88.4	21	23	152	53	121			81.4	19	20				0
22	28	67	Woman				No	No	No	No	No	No	No	No	No	No	197	173	12.18	no	no	118		14.3	0	271	50	100		106.8	19	10	255	41	207		6.2	100.6	17	16				0
23	29	44	Man	166.2	70	25.34	No	No	No	No	No	No	No	No	No	No	238	147	38.24	no	no	172	6.58	15.8	0.35	324	52			89.8	26	25	220	63	48			97.9	33	38	126			0
24	30	67	Woman	158.2	77.3	30.89	No	Yes	No	No	No	No	No	No	No	No	195	86	55.9	yes	yes	146	2.52	9.9	0	275	51			171.3	33	32	180	74	95		7.1	87.4	24	38		194	103	66	124	109	7.3
25	33	52	Woman				No	No	No	No	No	No	No	No	No	No	328	58	82.32	yes	yes	170	6.85	15	0	458	96			125.9			175	104	65			100.4	24	17		306	117	165	119			143.8	31
27	37	77	Man	164	59	21.94	Yes	No	Ex	No	No	No	No	No	No	No	200	121	39.5	no	no	129	8.17	13.5	0	286	60			69.9	20	15	202	60	104			65.8	20	14		174	101	46	134		6.2	84.9	23
28	40	60	Woman	161	58.3	22.49	Yes	No	No	No	No	No	No	No	No	No	235	61	74.04	yes	yes	121	4.83	14.7	0.14	305	46		5.6	78.4	22	21	133	60	62	89	5.9	84.6	31	28	70		83	0
29	41	55	Man	168.7	54.25	19.06	No	Yes	No	No	No	No	No	No	No	No	234	88	62.39	yes	yes	152	6.15	16.6	0.02	335	71			80.6	27	31	156	61	60		8.7	91.3	21	17				0
30	42	59	Woman	150	70	31.11	Yes	No	No	No	No	No	No	No	No	No	204					102	5.13	14.4	0.2	290	66		5.3	79.4	39	87	254	64	132			92.7	36	66		247	156	70	95		5.3	98.5	47
31	45	55	Woman	151	51	22.37	No	No	No	No	No	No	No	No	No	No	191	107	43.98	no	no	94		14.9	0	260	50	87		81.8	27	24	153	42	47			74.5	28	26				0
32	46	55	Man		72		No	No	Current	No	No	No	No	No	No	No	195					137	11.91	18	0.33	258	36		5.7	69.3	22	30	171						16	14		162	110	31	103				16
33	47	68	Woman	156.3	60.35	24.7	No	No	No	No	No	No	No	No	No	No	194	64	67.01	yes	yes	80		13.5	0	263	53	91		83.2	21	20	126	39	115	87	5.3	99.4	19	14	56			0
34	49	44	Man	169.9	66.7	23.11	No	No	Current	No	No	No	No	No	No	No	210	96	54.29	yes	yes	101	4.12	14.7	0	318	88			79.2	18	13	199	63	199							180	104	56	98			79.2	24
35	50	68	Woman				No	No	No	No	No	No	No	No	No	No	193	93	51.81	yes	yes	74		14.2	0	257	49	117		92.6	20	15	162	48	141		6.3	110.2	23	26	88			0
36	51	62	Woman	157	64	25.96	No	No	No	No	No	No	No	No	No	No	204	122	40.2	no	no	73		14.1	0	272	53	90		81.3	27	18	197	62	68			86.8	25	15	118			0
37	52	64	Woman				No	No	No	No	No	No	No	No	No	No	215	117	45.58	no	no	99		13.9	0	277	42	78		72.7	27	26	173	42	120				33	38				0
38	54	67	Woman				Yes	No	No	No	No	No	No	No	No	No	190					65	4.92	14.7	0.22	249	46		5.5	85.4	20	16	128						23	23		152	86	46	100				35
39	55	58	Woman	160	47	18.36	No	No	No	No	No	No	No	No	No	No	190	93	51.05	yes	yes	85	7.22	13.3	0.02	264	56	91	5.7	98.1	26	18	165	60	69	86	5.7	89.8	21	18		168	91	57	108				19
40	56	68	Man	159	64	25.32	No	No	No	No	No	No	No	No	No	No	205	114	44.39	no	no	110		12.6	0	301	74	102		110.3	30	30	201	63	146		6	105.2	21	17	96			0
41	60	59	Woman	161	56	21.6	No	No	No	No	No	No	No	No	No	No	193	85	55.96	yes	yes	186		13.2	0	273	43	94		88.9	24	22	150	47	98			85.6	20	24	98			0
42	61	61	Woman	157.8	70.95	28.49	Yes	No	No	No	No	No	No	No	No	No	218	58	73.39	yes	yes	174		12.6	0	302	49	100		92.4	22	21	193	43	462				34	45	125	172	102	55	77
43	62	67	Woman	168	78	27.64	No	Yes	No	No	No	No	No	No	No	No	218	138	36.7	no	no	135	4.78	12.7	0	270			6.6	100	17	17	225	54	107		6.5	88.1	21	15	219			0
44	64	48	Man	167	57.3	20.55	No	No	No	No	No	No	No	No	No	No	200	93	53.5	yes	yes	100	3.77	13.9	0	270	50			129.9	13	10	179	69	87			144.4	14	12				0
45	65	68	Woman				No	No	No	No	No	No	No	No	No	No	209	102	51.2	yes	no	156			0	280	40						164	47	112		5.7	73.9	30	34				0
46	66	55	Man				No	Yes	No	No	No	No	No	No	No	No	196	89	54.59	yes	yes	152			0	281	55	268		95.3	16	19	170	44	184	84								0
47	67	58	Woman				Yes	No	No	No	No	No	No	No	No	No	241	71	70.54	yes	yes	102	5.59	13.1	0	321	60			68.3	23	19	156	60	126			79.9	29	20		189	90	59	202				27
48	71	52	Woman				No	No	No	No	No	No	No	No	No	No	192	103	46.35	no	no	58	7.48	14.6	0.02	266	62		5.4	101.9	21	17	161	47	88				20	22		155		0				117	19
49	72	73	Woman				Yes	No	No	No	No	No	No	No	No	No	199	119	40.2	no	no	106	5.07	12	0.05	274	54		5.5	77.1	19	13	199	69	74			87.8	23	17	75			0
50	73	79	Woman	157	73	29.62	Yes	No	No	No	No	No	No	No	No	No	193	158	18.13	no	no	135	5.49	12.8	0.04	243	48			65.2	32	46	232	53	129			65.2	21	22	103	193	123	44	126			65.2	28
51	74	55	Woman				No	No	No	No	No	No	No	No	No	No	224	106	52.68	yes	no	83	4.87	12.3	0	301	60	74		78.7	22	10	180	56	92				38	31	103	291	209	58	122	96		79.6	22
52	76	45	Man	164	71	26.4	No	No	Ex	No	No	No	No	No	No	No	224	92	58.93	yes	yes	70	5.07	17.2	0.05	289	51		5.6	89.4	22	18	167	52	117	109	5.8	101.6	37	55	100			0
53	77	66	Woman	156.7	62.2	25.33	No	No	No	No	No	No	No	No	No	No	193	72	62.69	yes	yes	99	4.38	14.2	0.05	269	56		5.3	93.7	21	19	147	42	167			101	23	21		165	93	50	108
54	78	53	Woman	165	63	23.14	No	No	Ex	No	No	No	No	No	No	No	195					60	5.36	13.5	0.02	270	63	97	5.4	69.6	35	29												0
55	80	63	Woman	161.2	65.15	25.07	No	No	No	No	No	No	No	No	No	No	206	109	47.09	no	no	153		13.7	0	306	69	89		101.3	15	13	190	66	71			101.3	14	14				0
56	82	71	Woman	148.9	50.6	22.82	No	Yes	No	No	No	No	No	No	No	No	190					172	5.36	12.2	0	277	53	191	9.6	64.9	30	28	144					71.5	32	31	89	147		0				71.5	23
57	83	72	Woman	152.5	58	24.94	Yes	No	No	No	No	No	No	No	No	No	198	136	31.31	no	no	112	5.15	13.1	0.03	267	47		5.8	80.1	15	15	210	47	134				22	16	54			0
58	86	62	Woman	160	60	23.44	No	No	No	No	No	No	No	No	No	No	201	90	55.22	yes	yes	81	5.53	13.2	0	277	60		5.7	82.3	18	12	171	68	105		5.7	81	22	17		165	86	61	90
60	89	58	Woman				No	No	No	No	No	No	No	No	No	No	205	135	34.15	no	no	55		13.9	0	294	78	98		117.2	27	30	219	71	66				26	28				0
61	90	54	Man		61		No	No	No	No	No	No	No	No	No	No	195	146	25.13	no	no	102	4.99	15.2	0.33	256	41		5.7	62.4	19	19	209	37	132				15	14				0
62	91	59	Woman				No	No	No	No	No	No	No	No	No	No	200	94	53	yes	yes	132	4.94	14.2	0.11	291	65		5.4	90.4	22	20	172	61	93			81.6	27	29	111			0
63	92	72	Woman	153.9	60.45	25.52	Yes	Yes	No	No	No	No	No	No	No	No	223	97	56.5	yes	yes	128	5.07	13.2	0.08	305	56			109	16	15	188	44	289		8.5	121.6	66	34				0
64	93	58	Woman				Yes	No	No	No	No	No	No	No	No	No	237	121	48.95	no	no	85	6.95	11.7	0.21	313	59		5.4	130.6	18	13	180	47	73			119.3	20	17				0
65	95	75	Woman				Yes	No	No	No	No	No	No	No	No	No	194	108	44.33	no	no	94	4.97	13.9	0	257	44		5.5	75.6	20	10	167	54	56				37	27	121			0
66	96	64	Woman	153.6	59.1	25.05	No	No	No	No	No	No	No	No	No	No	204	164	19.61	no	no	75	5.05	12.8	0	265	45			119.5	24	16	222	40	90			141.2	25	22		189	130	45	72			131	24
67	97	63	Man				No	No	Ex	No	No	No	No	No	No	No	206	143	30.58	no	no	133	7.75	15.4	0	265	32			92.4	16	24	198	30	167		4.9	81.6	19	29				0
68	98	57	Man				No	No	No	No	No	No	No	No	No	No	198	93	53.03	yes	yes	184	6.72	15.2	0.26	271	36		5.1	80	29	33	179	33	267				23	28				0
69	99	42	Man				Yes	No	Ex	No	No	No	No	No	No	No	205	214	0	no	no	72	5.99	17.6	0.04	269	50		5.6	101.5	28	33	292	48	113				16	22				0
70	100	68	Woman	160	63.8	24.92	No	No	No	No	No	No	No	No	No	No	209	78	62.68	yes	yes	178			0	301	65			67.4	27	20	164	62	114			77	24	18		163	77	70	88			67.2	25
71	102	45	Man				No	No	No	No	No	No	No	No	No	No	195	121	37.95	no	no	121	7.35	16.4	0.05	268	49		5	99.3	18	21	185	49	75				18	20				0
72	103	51	Woman	151.1	62.6	27.42	No	No	No	No	No	No	No	No	No	No	192	97	49.48	no	yes	117	6	11.9	0	269	54			141.8	25	28	173	46	148							160	79	48	165
73	105	60	Woman				No	No	No	No	No	No	No	No	No	No	197	129	34.52	no	no	89	5.71	13.5	0	245	45		7.3	66	40	21	192	49	71	131	7.2	66	42	19		144	83	44	85	137	7.2	79.4	41
74	106	56	Man	161.2	60.2	23.17	No	No	Ex	No	No	No	No	No	No	No	203	71	65.02	yes	yes	150	5.88	16.2	0.1	303	70		5.5	124.9	22	18	151	67	127				33	24				0
75	107	56	Man	183.9	70.5	20.85	No	No	No	No	No	No	No	No	No	No	190	88	53.68	yes	yes	95	7.31	14.9	0.08	266	57		5.5	74.4	22	19	165	62	90				22	21				0
76	109	58	Woman				No	No	No	No	No	No	No	No	No	No	195	63	67.69	yes	yes	124	4.64	13.8	0.05	275	55		5.8	86.9	23	14	136	54	93				22	24				0
77	110	41	Man				No	No	No	No	No	No	No	No	No	No	248	171	31.05	no	no	121	5.99	15.6	0.06	330	58		5.3	80.4	25	32	249	56	108				23	27				0
78	111	50	Man	157	56	22.72	No	No	Current	No	No	No	No	No	No	No	206	47	77.18	yes	yes	147	5.61	16.5	0.06	288	53			88.9	23	16	132	58	134							156		0				85.3	32
79	113	54	Man				No	No	No	No	No	No	No	No	No	No	193	86	55.44	yes	yes	148	5.49	14.6	0.07	261	38		5.7	68.1	20	25	162	50	131				20	18				0
80	114	40	Man				No	No	No	No	No	No	No	No	No	No	216	81	62.5	yes	yes	103	4.91	15.8	0.1	296	59		5.4	76.5	20	22	170	59	149				17	19				0
81	115	57	Man	176.9	80.9	25.85	No	No	Ex	No	No	No	No	No	No	No	220	108	50.91	yes	no	78	5.67	15.8	0.06	295	59		5.5	88.4	33	25	186	67	55				31	24				0
82	117	39	Man				No	No	Current	No	No	No	No	No	No	No	190	106	44.21	no	no	172	5.72	15	0.08	279	55		5.5	77.4	33	49	206	54	228				23	40				0
83	118	50	Woman				No	No	No	No	No	No	No	No	No	No	220	87	60.45	yes	yes	65	4.62	14.5	0.02	297	64		5.7	75.8	29	19	163	62	70				28	19				0
84	119	39	Man				No	No	Current	No	No	No	No	No	No	No	208	97	53.37	yes	yes	65	8.54	15.5	0.48	266	45		5.1	89.1	32	46	155	45	67				26	41				0
85	120	59	Man				No	No	Current	No	No	No	No	No	No	No	243	117	51.85	yes	no	169	9.17	15.9	0.37	330	53		5.6	87.6	25	30	187	51	97				22	31				0
86	121	61	Woman				No	No	No	No	No	No	No	No	No	No	194	82	57.73	yes	yes	138			0	291	66			77.6	21	18	170	70	127			72.1	27	23		177	80	82	85			73.2	19
87	122	44	Man		75.7		No	No	Ex	No	No	No	No	No	No	No	190	78	58.95	yes	yes	104	5.19	15.5	0.02	261	50		5.9	84.3	25	23	150	57	76				27	30				0
88	123	73	Man	158	55.05	22.05	No	No	No	No	No	No	No	No	No	No	208	99	52.4	yes	yes	94	3.3	13.8	0.06	276	49		5.8	85	47	39	180	59	108				39	44				0
89	124	52	Woman	161	58.8	22.68	No	No	No	No	No	No	No	No	No	No	228	73	67.98	yes	yes	92	3.68	13.3	0.05	297	51		5.8	72.4	22	25	141	47	104				22	24		159	102	46	55			84.7	21
90	125	71	Man	162.7	64.9	24.52	No	No	Current	No	No	No	No	No	No	No	192	149	22.4	no	no	51	5.25	15.1	0.04	271	69		5.4	82.9	33	29	236	71	79				22	14				0
91	126	51	Man				No	No	Ex	No	No	No	No	No	No	No	190	117	38.42	no	no	85	3.98	15.9	0.23	261	54		5.6	110.6	21	19	199	57	125				28	38				0
92	127	61	Man				No	No	Current	No	No	No	No	No	No	No	192	101	47.4	no	no	64	5.68	14.7	0.04	255	50		5.6	66.6	18	13	185	47	184				25	28				0
93	128	56	Man				No	No	No	No	No	No	No	No	No	No	224	75	66.52	yes	yes	65	4.63	16.8	0.02	290	53		5.5	94.6	28	26	129	44	52				26	31				0
94	129	70	Woman	156	63	25.89	No	Yes	No	No	No	No	No	No	No	No	191	108	43.46	no	no	144			0	266	46	67	9.7				173	47	90		7.5	102.3	23	21		140	81	40	98			108.3	18
95	130	50	Man	165.1	66.8	24.51	No	Yes	Current	No	No	No	No	No	No	No	223	60	73.09	yes	yes	191	5.9	17.4	0.03	305	44		10	87.8	29	39	122	43	141			116.5	22	23				0
96	131	43	Man	171	69	23.6	No	No	Ex	No	No	No	No	No	No	No	193	110	43.01	no	no	122	6.4	13.4	0	274	57			80.1	21	20	182	56	71				20	23	94			0
97	135	58	Woman		55		No	No	No	No	No	No	No	No	No	No	204	75	63.24	yes	yes	123			0	271	57				20	13	152	58	95				24	17		142	80	48	71				24
98	136	39	Man				No	No	Current	No	No	No	No	No	No	No	207	59	71.5	yes	yes	117			0	276	54				30	56	119	46	70				22	34		164	85	58	103				28
99	137	83	Woman				Yes	No	No	No	No	No	No	No	No	No	191	84	56.02	yes	yes	124	5.21	13.2	0.08	251	45	115	6.1	73.7	19	11	152	43	124				19	13	98			0
100	138	76	Woman	142	67.85	33.65	No	No	No	No	No	No	No	No	No	No	197	73	62.94	yes	yes	80	4.22	12	0	259	50			24.9	16	8	145	45	133				29	18	115			0
101	139	68	Man	170	78	26.99	Yes	No	Current	No	No	No	No	No	No	No	203	91	55.17	yes	yes	180	9.74	13.9	0.87	277	48			66.8	19	13												0
102	140	36	Woman	163.2	85.9	32.25	Yes	No	No	No	No	No	No	No	No	No	259	117	54.83	yes	no	154	9.77	11.8	0	327	43			118.3	14	32	190	42	240			120.7	17	30	74	213	123	47	217	84	6.3
103	141	68	Woman	149.4	38.4	17.2	Yes	Yes	No	No	No	No	No	No	No	No	274	111	59.49	yes	no	191			0	347	53		7.7	39.1	54	28	197	69	132		7.8	31	39	27		165	87	56	158			20.1	43
104	143	68	Woman				No	No	No	No	No	No	No	No	No	No	283	164	42.05	no	no	152	5.05	13.8	0	360	62			71.2	19	22	227	47	80			79	23	22		231	154	60				89.9	19
105	144	42	Man	165	60	22.04	No	Yes	No	No	No	No	No	No	No	No	193	67	65.28	yes	yes	122			0	249	49			124.2	19	16	123	36	103		8.1	124.2	19	23		114	62	40	50		5.6	132.1	22
106	145	67	Woman	154	62	26.14	Yes	No	No	No	No	No	No	No	No	No	196	86	56.12	yes	yes	80			0	270	57	92	5	68.3	23	20	151	51	85			72	22	21		166	107	37	111			75.2	24
107	147	67	Woman	149.1	54.8	24.65	Yes	No	No	No	No	No	No	No	No	No	212	110	48.11	no	no	177	4.51	15.3	0.05	282	41			67.7	20	14	171				5.2	77.5	20	10		202	142	0				67.7	18
108	149	41	Man	174.7	93.9	30.77	No	Yes	No	No	No	No	No	No	No	No	194	106	45.36	no	no	113	8.19	17.5	0.26	257	47		12	110.8	54	81	163	43	90		10.2	117.7	55	95				0
110	151	86	Woman	154	47.5	20.03	Yes	No	No	No	No	No	No	No	No	No	219	149	31.96	no	no	105	5.97	11.5	0	292	52			7.4	18	7	213	47	84			6.5	26	8				0
112	154	31	Woman	158	48	19.23	No	No	No	No	No	No	No	No	No	No	195	83	57.44	yes	yes	87			0	284	79		5.4	136.4	35	42		84	81							171	81	76	84			133.5	30
113	155	18	Woman	162.7	59	22.29	No	No	No	No	No	No	No	No	No	No	227	153	32.6	no	no	129			0	344	91		5.5	103.4	28	72	248	77	88			101.8	25	32		258	163	78	83			120.1	23
114	157	57	Woman	158.7	64.9	25.77	Yes	No	No	No	No	No	No	No	No	No	197	85	56.85	yes	yes	134			0	263	46						179	44	252				18	14	93	171	84	41	231
115	158	58	Man	165	61	22.41	No	No	No	No	No	No	No	No	No	No	215	69	67.91	yes	yes	199	18.57	13.5	0.24	290	55		7.9	102.2	15	13	174	60	247			106.9	25	39		164	70	63	160		5.9	121.5	20
117	160	59	Woman	151.2	57.3	25.06	No	No	No	No	No	No	No	No	No	No	193	157	18.65	no	no	88	6.06	12.9	0	285	71		5.7	87.1	22	15	257	75	150				22	12				0
118	161	64	Man	165.8	60.1	21.86	No	No	Ex	No	No	No	No	No	No	No	240					91	7.76	16.3	0	311	53			67.1	97	43	201						63	32		107	66	28	67			81.3	53
119	162	56	Woman				Yes	No	Current	No	No	No	No	No	No	No	205	100	51.22	yes	no	121	5.69	13	0	269	40			66	18	13	168	48	98				21	20		206	102	50	269				17
121	164	57	Woman	161.3	60.1	23.1	No	No	No	No	No	No	No	No	No	No	250	113	54.8	yes	no	110	4.57	12.9	0.08	320	48			77.8	31	39	174	37	120			74.5	23	22				0
122	165	45	Woman	157	55.65	22.58	No	No	No	No	No	No	No	No	No	No	192	113	41.15	no	no	83	5.05	10.8	0.02	257	50			72.7	14	9		41	94							144	82	44	103			83.9	18
123	166	61	Man	162	57	21.72	No	No	Current	No	No	No	No	No	No	No	190	108	43.16	no	no	176	8.01	15.1	0	253	39		5.9	79.5	19	11	185	56	105							177	104	45	140
124	168	75	Man				No	No	No	No	No	No	No	No	No	No	217					102	6.65	15.5	0	290	55			78.5	19	14												0
125	169	58	Man				No	No	Current	No	No	No	No	No	No	No	190	72	62.11	yes	yes	114	5.23	15.1	0.06	257	55	114	6.1	96.5	20	15	137	48	85				21	25				0
126	170	65	Woman	155	60	24.97	No	No	No	No	No	No	No	No	No	No	211	73	65.4	yes	yes	159	7.99	12.2	0.05	290	47			73.3	19	17	142	49	98			72.2	18	12		156	74	56	128			74.4	22
127	171	70	Woman	158	67	26.84	No	No	No	No	No	No	No	No	No	No	216	125	42.13	no	no	99			0	268	50	125	6.3				192	56	73	136	6.4		20	20		194	132	51	92	144	6.7		22
128	173	57	Woman	155	68	28.3	No	No	No	No	No	No	No	No	No	No	216	79	63.43	yes	yes	167			0	321	72			122.4	21	23	168	62	134		6.6	117.2	18	19		232	144	68	99		7	122	14
130	177	56	Woman				No	No	No	No	No	No	No	No	No	No	190	123	35.26	no	no	98			0	240	36						170	32	75							168	117	36	75
131	178	68	Woman	155	45	18.73	No	Yes	No	No	No	No	No	No	No	No	196	128	34.69	no	no	181	5.75	14.2	0.03	276	57		10.5	69	18	13	201	43	173			65.3	17	11		167	113	46	86			65.5	23
132	179	65	Man	176	67	21.63	No	No	No	No	No	No	No	No	No	No	208	101	51.44	yes	no	65	3.98	15.4	0	285	76		5.7	81.3	32	26	182	67	70									0
133	180	78	Woman	151.5	73.3	31.94	No	No	No	No	No	No	No	No	No	No	192	85	55.73	yes	yes	124	7.48	14	0	268	49			70.8	32	12	152	51	84			80	24	8	174	155	51	90				76.3	27
134	184	68	Man				No	No	Current	No	No	No	No	No	No	No	203	105	48.28	no	no	188	8.34	15.9	0	258	39			75.2	21	22	166	32	147									0
135	185	52	Woman	149	56.4	25.4	No	No	No	No	No	No	No	No	No	No	273	103	62.27	yes	no	189	5.32	12.2	0	358	57			87.9	31	56	173	57	124			93.9	39	41		172	98	53	201			95.6	34
136	188	25	Woman		51		No	No	No	No	No	No	No	No	No	No	226	110	51.33	yes	no	88			0	318	74			114.6	13	9	183	59	53			136.9	17	12	36	204	122	63	71			167.2	13
137	190	85	Woman	143.1	38.7	18.9	Yes	No	No	No	No	No	No	No	No	No	226	63	72.12	yes	yes	86	4.8	12	0.28	284	44	102		56.8	23	14	130	40	133						71			0
139	194	50	Man				No	No	No	No	No	No	No	No	No	No	196	82	58.16	yes	yes	154	4.44	15.3	0	257	38		5.4	84.3	16	18	146	39	126									0
140	196	42	Man				Yes	No	Current	No	No	No	No	No	No	No	202	149	26.24	no	no	168	11.79	17.7	0	265	36		6.2	104.1	29	43	210	36	159				33	51		200	137	35	157				45
141	197	20	Woman	166.4	125.6	45.36	No	Yes	No	No	No	No	No	No	No	No	191	117	38.74	no	no	160			0	232	44			135.4	68	92	184	43	167		6.9	135.4	54	61		166	112	40	181		8.2	136.6	110
142	198	78	Woman				No	No	No	No	No	No	No	No	No	No	190	91	52.11	yes	yes	131	4.65	13.7	0	270	59		5.5	65.2	21	20	173	59	117							159	76	57	132
143	199	59	Woman		54		No	No	No	No	No	No	No	No	No	No	190	66	65.26	yes	yes	69			0	274	86				24	19	152	72	69				28	19		171	80	69	109				28
144	200	46	Woman	152.9	61.7	26.39	No	No	No	No	No	No	No	No	No	No	235	89	62.13	yes	yes	184	4.4	11.5	0	338	66			109.1	20	33	190	55	232				43	50	69	177	90	59	142				38
145	202	69	Woman	153.6	63.6	26.96	Yes	No	No	No	No	No	No	No	No	No	192	79	58.85	yes	yes	141	6.47	15.6	0	263	57			74.1	24	19	149	47	129			67.1	21	27	81	136	69	50	125		5.9	78.5	18
146	204	67	Woman	143	51.7	25.28	No	Yes	No	No	No	No	No	No	No	No	196					178	16.83	15.5	4.37	481			5.8	57.3	48	30												0
147	205	60	Woman				No	No	No	No	No	No	No	No	No	No	204	93	54.41	yes	yes	132			0	273	53				26	28	166	50	116				25	21		171	103	48	102				25
148	206	58	Man				No	No	Ex	No	No	No	No	No	No	No	196	94	52.04	yes	yes	134			0	259	50						162	48	98				24	21		147	86	52	43				31
150	209	78	Man	162.8	53.5	20.19	No	No	Current	No	No	No	No	No	No	No	195					105	7.67	13.9	0	255	43		6.7	63.3	34	11	172						34	11		109	62	33	69			57.5	65
151	210	54	Woman				Yes	No	No	No	No	No	No	No	No	No	201	75	62.69	yes	yes	120	5.97	12.3	0	253	40			81.4	29	24	134	33	130							133	46	26	303
153	213	42	Man	165.3	69.35	25.38	No	No	Current	No	No	No	No	No	No	No	191	116	39.27	no	no	110			0	251	38			106.5	22	38	226	32	392			108.1	18	38		160	74	40	230			125.7	27
154	214	43	Man	178.2	72.9	22.96	Yes	Yes	Current	No	No	No	No	No	No	No	206	74	64.08	yes	yes	117	6.58	15.6	0.75	266	57		11.5	102.6	23	36	143	50	148		8.1	95.4	28	50		109	47	38			6.1	95.4	30
155	215	61	Man	170	75	25.95	Yes	No	Current	No	No	No	No	No	No	No	195	64	67.18	yes	yes	140	6.45	16.2	0.12	262	59			82.1	21	12	152	68	98				19	16	147			0
156	216	79	Woman	151	52.7	23.11	Yes	No	No	No	No	No	No	No	No	No	196	128	34.69	no	no	153			0	253	42				33	23	193	52	107				24	16		177	111	46	149				29
157	218	69	Man	155.3	53.5	22.18	Yes	No	Ex	No	No	No	No	No	No	No	199	85	57.29	yes	yes	83	6.13	13.6	0	253	45			86.9	19	15	175	49	207							178	102	59	84
158	220	58	Woman	155	69.7	29.01	Yes	No	No	No	No	No	No	No	No	No	191	119	37.7	no	no	124	5.01	13.5	0	247	50			93.3	23	34	198	59	98							172	89	57	130
160	224	59	Woman				Yes	No	No	No	No	No	No	No	No	No	190	153	19.47	no	no	62	5.06	14.1	0.25	275	82		5.7	79.6	24	29	266	96	136				17	22		209	136	48	157				27
161	227	31	Man				No	No	No	No	No	No	No	No	No	No	215	122	43.26	no	no	180	4.79	16	0	277	38			87	21	36	193	44	137			93.3	23	30	417			0
163	231	60	Woman				No	No	No	No	No	No	No	No	No	No	214	123	42.52	no	no	131	6.42	13.8	0	287	47			102.7	31	25	185	45	85				27	25				0
164	232	60	Woman				Yes	No	No	No	No	No	No	No	No	No	196	58	70.41	yes	yes	116			0	287	68			87.7	25	18	159	87	70				20	15				0
165	234	56	Man	176	68	21.95	No	Yes	No	No	No	No	No	No	No	No	220	96	56.36	yes	yes	151	6.56	12.3	0.21	298	38		10.2	75.5	19	20	154	45	100		8.9	66.4	20	16		142	78	55	52		7	83	18
167	237	24	Man				No	No	No	No	No	No	No	No	No	No	200	136	32	no	no	109	6.04	15.8	0	286	70		5.1	128.3	38	33	208	62	125				18	20				0
168	239	53	Man	180.6	78.8	24.16	No	Yes	Ex	No	No	No	No	No	No	No	203	90	55.67	yes	yes	123	7.19	18.2	0	276	48	255	11.9	94.5	14	25	149	46	65			95.8	15	29		146	89	47	48			87.8	24
169	240	59	Woman	155	52	21.64	No	Yes	No	No	No	No	No	No	No	No	220	49	77.73	yes	yes	64	7.22	13.6	0.17	309	66		8.3	111.1	20	26	132	69	30		7.5	93	20	21		160	94	58	70		6.6	92.7	22
170	242	47	Woman	161	45.3	17.48	No	No	No	No	No	No	No	No	No	No	197	97	50.76	yes	yes	79			0	292	79						204	97	48									0
171	243	58	Woman				No	No	No	No	No	No	No	No	No	No	198	126	36.36	no	no	177	4.6	13.1	0	268	46		6.1	93.6	18	18	195	51	170	108	6		17	16				0
172	244	56	Woman				No	No	No	No	No	No	No	No	No	No	205	129	37.07	no	no	80	3.66	12.9	0	273	67		5.2	108.3	26	31	201	71	68				36	101		180	97	67	76				35
173	245	78	Woman	150	50	22.22	No	No	No	No	No	No	No	No	No	No	192	103	46.35	no	no	197			0	267	46		6	78.8	16	12	179	59	116			69.7	19	11		201	119	58	182			77.5	29
174	246	69	Woman				No	No	No	No	No	No	No	No	No	No	191	87	54.45	yes	yes	199	8.6	12.8	0	262	45			89.3	24	20	155	39	162			92.6	28	27	74	171	99	41	178			101.7	26
175	251	49	Man				No	No	Current	No	No	No	No	No	No	No	193	85	55.96	yes	yes	156	6.2	16.1	0.25	274	60		5.3	97.4	21	20	188	67	182				20	16				0
176	252	80	Man	164	70	26.03	Yes	No	Ex	No	No	No	No	No	No	No	208	174	16.35	no	no	196			0	235	53			67.2	29	29	263	58	156			68.7	27	23	144	250	185	55	211			72.5	28
177	255	36	Man	162.2	63.9	24.29	No	No	Current	No	No	No	No	No	No	No	202	110	45.54	no	no	193	10.75	17.7	0	254	34		6.9	97.8	24	34	167	34	116	134	7.2					131	54	61	64		5.5	101.8	20
178	259	66	Woman		53		No	No	No	No	No	No	No	No	No	No	195	90	53.85	yes	yes	131			0	257	61			84.5	39	41	161	57	74				50	65	116			0
179	261	61	Man				No	No	No	No	No	No	No	No	No	No	190	68	64.21	yes	yes	77			0	268	70						140	59	66				43	55	97	163	89	60	69				25
180	262	53	Woman				Yes	No	No	No	No	No	No	No	No	No	197	94	52.28	yes	yes	110			0	259	55						176	60	112						123	153	81	48	160		5.6	107.5	22
181	263	55	Woman	164.8	61.3	22.57	No	Yes	No	No	No	No	No	No	No	No	215	57	73.49	yes	yes	106	6.06	13.5	0.06	289	62		6.6	79.9	28	32	142	57	134		6.6	79.9	26	24		166	89	66	98			89	27
182	264	21	Woman	176.5	68.7	22.05	No	Yes	No	No	No	No	No	No	No	No	225	174	22.67	no	no	179			0	293	54		11.6	125.4	15	13	267	74	230		10.1	92.4	15	14		213	141	55	86
183	268	66	Woman	152.5	60	25.8	Yes	No	No	No	No	No	No	No	No	No	195	80	58.97	yes	yes	121	8.65	13.9	0	259	40			90.4	21	19	137	39	98			77.5	19	16	140	156	95	45	92			77.5	19
184	269	67	Woman	148.2	59	26.86	No	No	No	No	No	No	No	No	No	No	200	106	47	no	no	106			0	271	56						186	58	111			77.2	58	106		187	113	60	72			107.7	26
185	270	44	Man				Yes	No	No	No	No	No	No	No	No	No	191	81	57.59	yes	yes	102	8.44	16.1	0.11	243	43			115	15	11	129	41	98				17	14	100	164	106	44	105			129.2	15
186	271	32	Man				No	No	No	No	No	No	No	No	No	No	198	92	53.54	yes	yes	111			0	250	44			111.1	23	19	145	38	77				19	16	84			0
187	272	83	Man	160	56.3	21.99	No	No	No	No	No	No	No	No	No	No	212	62	70.75	yes	yes	113			0	285	58			76.8	20	20	113	38	63			90.9	22	27	60			0
188	273	84	Man	172	72.8	24.61	Yes	No	Ex	No	No	No	No	No	No	No	192	92	52.08	yes	yes	123	5.14	14.2	1.25	244	37			76.8	33	35	143	37	117				28	32	44	136	79	41	72			6.6	46
189	274	67	Woman	157.8	57.55	23.11	Yes	No	No	No	No	No	No	No	No	No	256	72	71.88	yes	yes	170	8.2	14.4	0.14	317	44			91.2	19	16	168	35	394			94.5	18	17	27	268	186	43	251		5.9	96.3	29
190	275	54	Woman	151.4	74.2	32.37	No	Yes	No	No	No	No	No	No	No	No	199	122	38.69	no	no	167	7.06	14	0.51	269	58		9.9	87.5	25	31	199	60	151			93.7	21	28		184	98	73	85		7	92.1	30
191	276	62	Man				No	No	No	No	No	No	No	No	No	No	214	99	53.74	yes	yes	50	5.74	16.3	0	266	49		5.4	59.1	45	49	150	38	65				49	51	1495	164	106	44	70				40
192	277	52	Woman				No	No	No	No	No	No	No	No	No	No	192	145	24.48	no	no	111		13	0	283	69	110		84.7	18	17	237	74	91							168	77	61	156
193	278	55	Woman	160.3	53.7	20.9	No	Yes	No	No	No	No	No	No	No	No	191	88	53.93	yes	yes	145			0	249	47		6.3	94	22	25	146	48	95		6.4	101.1	29	35		157	89	52	76		6.4	87.9	20
194	279	61	Woman				Yes	No	No	No	No	No	No	No	No	No	195	97	50.26	yes	yes	126			0	236	42			92.6	17	16	180	46	186			89.5	18	16	113	186	115	49	110			88	23
195	280	59	Woman		68		Yes	No	No	No	No	No	No	No	No	No	200	104	48	no	no	84	6.32	14	0.1	271	54		6.1	110.7	23	23	179	52	115				26	24		169	97	56	78				24
196	281	68	Woman	155.6	51.3	21.19	Yes	No	No	No	No	No	No	No	No	No	192	132	31.25	no	no	140			0	272	52			88.1	32	17	226	70	118			94.3	34	35				0
197	282	50	Man	170	77	26.64	No	No	No	No	No	No	No	No	No	No	194	91	53.09	yes	yes	177			0	250	42		4.8	71.8	23	21	147	37	135			71.4	20	26				0
198	283	73	Man	166.5	56.3	20.31	Yes	No	Current	No	No	No	No	No	No	No	203	99	51.23	yes	yes	150	5.09	16.6	0	267	50			89.4	26	18	171	55	87			77.7	27	20	111	166		0				92.9	24
199	284	69	Woman	148.7	61.1	27.63	Yes	No	No	No	No	No	No	No	No	No	214	117	45.33	no	no	168	5.37	14.1	0	292	57			50.4	17	18	197	55	126	114	6.5					180	107	61	89			52.3	17
200	285	36	Man	167	79.6	28.54	No	No	Current	No	No	No	No	No	No	No	204	136	33.33	no	no	109	6.75	15	0	271	45			104.6	20	32	201	52	66							166	95	42	144				22
201	287	67	Man				Yes	No	Current	No	No	No	No	No	No	No	209	115	44.98	no	no	186			0	273	50				76	61	206	45	229				38	26	112	215	123	48	218
202	288	40	Woman	161.5	83.4	31.98	No	Yes	No	No	No	No	No	No	No	No	192	83	56.77	yes	yes	156			0	257	46		7.7	89.7	40	58	138	42	100			86.9	39	64		151	87	38	171		7	94.2	31
203	289	59	Woman	158	59	23.63	Yes	No	No	No	No	No	No	No	No	No	194	84	56.7	yes	yes	92			0	253	57			44.8	22	19	156	59	94			55.7	22	25	78			0
204	290	55	Woman	155	70	29.14	Yes	No	No	No	No	No	No	No	No	No	208	67	67.79	yes	yes	116			0	269	59			80.8	28	42	126	41	75			69	27	29	107			0
205	291	58	Woman	162	64.7	24.65	Yes	No	No	No	No	No	No	No	No	No	215	133	38.14	no	no	97	4.37	15.3	0	280	45	107	5.4	77.5	18	15	195	38	121				18	15	109			0
206	292	71	Woman	160	60	23.44	Yes	No	No	No	No	No	No	No	No	No	198	120	39.39	no	no	164	5.32	15.2	0	273	48		5.8	66.6	19	13	201	46	175				19	13	58	170	102	47	129		5.7	59.6	21
207	293	70	Woman	150	56	24.89	No	Yes	No	No	No	No	No	No	No	No	194	137	29.38	no	no	196	6.77	12.2	0.08	268	46		7	89.5	14	14	221	50	235		7.3	107	18	17		175	98	45	228		8.6	89.5	18
208	294	56	Woman				Yes	No	No	No	No	No	No	No	No	No	206	82	60.19	yes	yes	101			0	229	41			94.1	13	16	146	47	64			112.5	16	24	48	201	127	64	61			93.8	19
209	295	35	Man	174	85	28.08	Yes	No	No	No	No	No	No	No	No	No	215	116	46.05	no	no	64	5.9	15.3	0	290	62		5.7	86.5	19	27	182	51	92				15	24				0
210	296	55	Woman	158	53	21.23	No	No	No	No	No	No	No	No	No	No	213	91	57.28	yes	yes	182			0	258	55			77	21	20	166	54	103			67.6	30	24	224	193	102	57	168			73.4	33
211	297	55	Woman	148.2	53.3	24.27	No	Yes	No	No	No	No	No	No	No	No	201	73	63.68	yes	yes	155	5.52	13.4	0.1	266	45		6.4	125.7	21	25	135	41	120			125.7	21	22		170	115	37	130		6.5	131.6	26
212	298	86	Woman	151	48	21.05	Yes	No	No	No	No	No	No	No	No	No	211	115	45.5	no	no	184	9.37	12.9	0	316	88		6.4	60.4	20	41	214	77	110									0
213	299	73	Woman	153.9	53.15	22.44	Yes	Yes	No	No	No	No	No	No	No	No	191	74	61.26	yes	yes	108	8.45	12.2	0	258	47			96.7	17	19	129	33	131			86.8	16	13		144	85	34	128			88.3	20
214	303	60	Woman		54		No	No	No	No	No	No	No	No	No	No	200	100	50	yes	no	111			0	245	60			81.2	24	38	174	66	38			92.6	22	21	162	171	80	75	66			101.1	32
215	304	71	Woman	162.8	75	28.3	Yes	No	No	No	No	No	No	No	No	No	216	150	30.56	no	no	34			0	285	48			76.5	29	32	208	47	78			76.3	30	32	53	178	114	47	86			83.7	37
216	305	68	Woman	164	70	26.03	No	No	No	No	No	No	No	No	No	No	240	78	67.5	yes	yes	129			0.04	329	63			77.2	31	28	155	58	86			59.7	23	16	87	188	104	56	185			67.4	28
217	306	78	Woman	151	38.75	16.99	No	Yes	No	No	No	No	No	No	No	No	255	144	43.53	no	no	181	9.92	11.7	0	319	58			105.3	60	11	234	63	135	111	8.2	125.7	65	14				0
218	308	63	Woman	156.5	64.5	26.33	No	No	No	No	No	No	No	No	No	No	215	159	26.05	no	no	133			0	278	53						240	71	77				30	31				0
219	310	55	Woman	157.5	66.4	26.77	No	Yes	No	No	No	No	No	No	No	No	202	101	50	yes	no	178	6.76	12.2	0	258	46		7.7	92.4	27	30	159	43	99		7.6	99.2	36	50		145	89	38	125		7	85.1	28
221	315	47	Man	171	83.7	28.62	Yes	Yes	No	No	No	No	No	No	No	No	216	127	41.2	no	no	152			0	289	32		6.5				192	45	102	86	5.8	35.1				175	101	98	58	85	5.6	21.1
222	316	66	Woman				No	No	No	No	No	No	No	No	No	No	243	113	53.5	yes	no	123	7.36	13.6	0.56	302	43			67.7	14	13	172	37	118				18	20	51	187	130	35	136	101	6.1		21
223	317	59	Woman				Yes	No	No	No	No	No	No	No	No	No	238	103	56.72	yes	no	139	3.13	11.8	0	271	75			110.3	18	11	197	99	76	92			21	14	88			0
224	318	57	Woman	160	57	22.27	Yes	No	No	No	No	No	No	No	No	No	200	89	55.5	yes	yes	159			0	238	48			93.8	23	32	173	62	64			93.8	31	31	58	175	96	62	94			80.1	23
225	322	63	Woman	156	54	22.19	No	No	No	No	No	No	No	No	No	No	195	120	38.46	no	no	105			0	268	43						179	42	85				16	13		130	73	37	101				19
226	323	56	Woman	166.3	58.2	21.04	Yes	No	No	No	No	No	No	No	No	No	190	91	52.11	yes	yes	77			0	266	60				21	15	143	45	48				22	18	102	168	102	59	50			80.4	31
227	325	71	Woman	158	58	23.23	No	No	No	No	No	No	No	No	No	No	192	172	10.42	no	no	132			0	246	44			88.8	22	17	227	41	138			97.2	21	16	54	252	193	49	105			107.3	23
229	329	57	Woman				No	No	No	No	No	No	No	No	No	No	197	113	42.64	no	no	73	4.1	13.5	0.02	282	79			93.4	19	17	196	73	49				27	25	150			0
230	330	63	Man				No	No	Current	No	No	No	No	No	No	No	192	122	36.46	no	no	127			0	275	58						217	67	140				26	18	124	198	114	56	142
231	331	69	Woman	151.6	51.2	22.28	No	No	No	No	No	No	No	No	No	No	218	80	63.3	yes	yes	140			0	266	31	122	6.6				144	29	175				21	34		192	115	36	205	134	6.8
232	334	56	Woman				Yes	No	No	No	No	No	No	No	No	No	196	65	66.84	yes	yes	189	5.94	14.3	0.04	263	51		6	80.2	19	29	136	54	84									0
233	336	59	Woman				Yes	No	No	No	No	No	No	No	No	No	220	140	36.36	no	no	186			0	291	43	110	5.5		18	13	219	51	138				21	19	51	217	100	52	325
234	338	49	Woman				No	No	No	No	No	No	No	No	No	No	194	94	51.55	yes	yes	57			0	261	56						158	46	89									0
235	340	62	Woman				Yes	No	Current	No	No	No	No	No	No	No	192	98	48.96	no	yes	110	7.09	15.9	0	261	47		5.4	78.6	15	14	189	38	264				25	29	49	159	101	38	99				16
236	341	71	Man	169.8	73.5	25.49	No	Yes	Current	No	No	No	No	No	No	No	197	130	34.01	no	no	161			0	262	35			90	23	38	192	40	109		7.9	89.7	20	27	286	144	87	37	132		7.8	89.7	19
237	344	72	Woman				No	No	No	No	No	No	No	No	No	No	201	92	54.23	yes	yes	104	6.09	13	0	269	54		5.6	92	24	16	186	77	84				25	15	92			0
238	346	72	Woman		61		No	No	No	No	No	No	No	No	No	No	192	86	55.21	yes	yes	142			0	272	52			83.2	22	16	162	53	116			76.8	37	39	88	195	102	70	116			79.3	37
240	348	68	Woman	153	54.2	23.15	Yes	Yes	No	No	No	No	No	No	No	No	197	97	50.76	yes	yes	129	6.76	13.8	0.15	280	53		6.1	89.8	23	18	181	60	116		5.9	89.8	26	22		185	112	49	150		6	89.8	18
241	349	71	Woman	154	63	26.56	Yes	No	No	No	No	No	No	No	No	No	197					117		13.8	0	222	50	116		88.3	25	26												0
242	350	57	Man	170	64	22.15	No	Yes	Current	No	No	No	No	No	No	No	224	75	66.52	yes	yes	180	10.52	16.1	0	288	36		7.2	80.7	19	20	145	41	143	132			25	22	64			0
243	351	73	Man				No	No	No	No	No	No	No	No	No	No	192	119	38.02	no	no	116	7.59	15.3	0	263	48			69.5	55	46	196	48	145			66.6	35	30		210	106	42	309			68.7	29
244	352	64	Woman	151	55	24.12	No	No	No	No	No	No	No	No	No	No	190	113	40.53	no	no	108			0	268	54			91	21	11	198	51	210			91	25	12	87			0
245	354	82	Woman				Yes	No	No	No	No	No	No	No	No	No	208	94	54.81	yes	yes	116	5.92	13.5	0.04	266	61		5.9	79	21	14	181	69	103				25	18		160	77	61	126				16
246	355	51	Woman				Yes	No	No	No	No	No	No	No	No	No	207	166	19.81	no	no	171	8.19	15.3	0	267	45		7	104.2	22	24	240	44	152				19	25	46	166	102	36	138
247	356	42	Man	166	70	25.4	No	Yes	No	No	No	No	No	No	No	No	226	178	21.24	no	no	108	9.62	15.8	0	279	39		10.1	92.8	23	37	242	35	180			99	17	20		352	293	40	104		10.5	80.9	20
248	357	60	Man				No	No	No	No	No	No	No	No	No	No	198	79	60.1	yes	yes	187	5.41	14.6	0	259	44		5.9	82.7	21	27	176	56	204				34	53	185	176	107	58	141		6.1	93.5	24
250	361	71	Man	154.7	50	20.89	No	No	Ex	No	No	No	No	No	No	No	279	91	67.38	yes	yes	161	7.99	13.9	0	418	112						232	129	61			102	39	74		224	112	91	107		5.5	124	26
252	363	70	Woman	150.7	60.8	26.77	Yes	Yes	No	No	No	No	No	No	No	No	211	113	46.45	no	no	180			0	282	48	127	7		47	56	196	52	154				37	37	87	184	108	58	91				45
253	366	84	Woman	150.7	53.6	23.6	Yes	No	No	No	No	No	No	No	No	No	210	108	48.57	no	no	193			0	277	45				22	10	178	51	121				26	21		179	107	47	150			73.5	22
254	367	83	Woman	154	48.6	20.49	Yes	No	No	No	No	No	No	No	No	No	192	69	64.06	yes	yes	110	6.33	13.6	0	261	51			73.9	21	14	135	50	94				25	18	95	163	82	70	51			64.4	15
255	368	56	Man	164	60.6	22.53	Yes	Yes	Current	No	No	No	No	No	No	No	195	100	48.72	no	no	75	6.03	8.8	0	228			0	17.4	13	5	165	36	140			16	15	7	146	137	68	40	132			7.5	18
256	370	35	Man	183	115	34.34	Yes	No	No	No	No	No	No	No	No	No	196					167			0	283	54		5.4	84.1	18	19												0
257	372	40	Man				No	No	No	No	No	No	No	No	No	No	190	155	18.42	no	no	166			0	261	60			60.4	11	15	251	66	150			65.8	12	11	119	222	157	51	68				57.1
258	373	73	Man				Yes	No	No	No	No	No	No	No	No	No	192	128	33.33	no	no	62			0	253	55						206	59	93							193	120	58	74
259	374	69	Woman	146	55.7	26.13	Yes	Yes	No	No	No	No	No	No	No	No	191	99	48.17	no	yes	106			0	253	51		7	89.9	18	14	172	51	81		8.2	88.1	25	23		117	56	42	114		8.9	85.1	21
260	376	56	Man	173	59	19.71	No	No	Current	No	No	No	No	No	No	No	192	96	50	yes	yes	174			0	268	47						164	45	136		5.5	88.3	48	75		162	92	42	185		5.6	91.4	30
261	379	67	Woman				Yes	Yes	No	No	No	No	No	No	No	No	190	103	45.79	no	no	102	6.97	13.3	0	256	46		6.6	67.8	16	22	182	58	106		6.4	73.5	21	27	50	182	113	45	122		6.3	83.1	28
262	380	58	Woman				Yes	No	No	No	No	No	No	No	No	No	204	70	65.69	yes	yes	160	4.47	13.7	0	259	40				23	13	130	39	134				27	27	60	180	120	44	152				28
263	381	72	Woman				No	No	No	No	No	No	No	No	No	No	217	81	62.67	yes	yes	187	8.16	13.8	0	299	52			76.3	22	19	173	53	195							187	99	58	152
264	384	51	Woman				No	No	No	No	No	No	No	No	No	No	212	124	41.51	no	no	126	4.46	13.8	0.47	260	42		5.5	94.8	24	13	174	39	131				20	12				0
265	385	52	Woman	161	68	26.23	No	No	No	No	No	No	No	No	No	No	245	70	71.43	yes	yes	172			0	296	41			77.9	29	26	131	44	70			70.5	40	36	317	148	87	48	91			73.5	26
266	387	66	Woman				No	No	No	No	No	No	No	No	No	No	234	103	55.98	yes	no	169	8.37	15.2	0	302	50		6	81.8	37	25	187	44	201							199	139	48	138				21
267	388	48	Man				Yes	No	Ex	No	No	No	No	No	No	No	260	143	45	no	no	184	6.72	16.2	0.07	332	51		6.1	89.7	20	38	211	45	115	104	6.1		36	69	104	229	145	49	174	98	6.3	96.2	37
268	390	56	Man	160.1	55.9	21.81	Yes	Yes	No	No	No	No	No	No	No	No	216	81	62.5	yes	yes	113			0	236	44		9.4	51.5	11	8	166	62	132		8.9	50.3	14	9		173	100	49	108		6.8	42.2	17
269	391	64	Woman				No	No	No	No	No	No	No	No	No	No	221	98	55.66	yes	yes	60	5.18	13.5	0.25	291	58			82.9	26	26	166	59	44	96	6.1					205	128	63	70				33
270	392	71	Woman	147	42	19.44	No	No	No	No	No	No	No	No	No	No	227	107	52.86	yes	no	91	6.14	13.9	0	265				59.6	20	14	171	49	73				23	14		198	119	62	87				24
271	394	58	Woman	158	56	22.43	Yes	No	No	No	No	No	No	No	No	No	191	71	62.83	yes	yes	170			0	222	34			69.9	23	24	131	46	73			69.9	16	15	52	156	91	50	81			68.1	27
272	396	73	Woman	156.7	61.1	24.88	No	No	No	No	No	No	No	No	No	No	192	114	40.63	no	no	159	5.51	12.1	0	286	50						208	40	272									0
273	397	33	Man	170	62	21.45	No	No	No	No	No	No	No	No	No	No	218	131	39.91	no	no	139	6.81	17.3	0	288	60			82.8	25	21	204	63	105			87.6	31	32		195	122	58	101			90.2	33
274	400	85	Man	157	54	21.91	No	Yes	No	No	No	No	No	No	No	No	211	80	62.09	yes	yes	196			0	236	43	117	9.3	98.9	19	23	137	38	86		6.9	86.7	20	25		141	88	37	101		6.5	85.4	17
275	402	44	Man	165.8	68	24.74	No	No	Ex	No	No	No	No	No	No	No	203	72	64.53	yes	yes	196			0	267	49			58.7	27	31	179	45	311			75.3	29	47				0
276	403	52	Woman	152.8	62.9	26.94	No	Yes	No	No	No	No	No	No	No	No	193	87	54.92	yes	yes	125			0	246	57		7.7	101.5	23	20	157	53	117		7	109.6	18	19				0
277	404	78	Woman	153	61	26.06	Yes	Yes	No	No	No	No	No	No	No	No	202	162	19.8	no	no	162	9.07	12.6	0	272	51		7.7	73.7	19	11	238	60	83		7.7	77.3	23	14	80	191	135	45	110			76.1	23
278	407	61	Woman	159	69	27.29	No	No	No	No	No	No	No	No	No	No	224	123	45.09	no	no	122	8.4	13.3	0.79	301	53	131	5.9	112.7	25	21	190	49	92			110.4	25	24		184	108	50	128			103.6	25
279	411	60	Man	169.7	87.05	30.23	Yes	No	Current	No	No	No	No	No	No	No	211	96	54.5	yes	yes	116	7.19	15.9	0.73	270	35			73.9	40	70	161	41	120				33	45	53	172	109	38	197			79.1	32
281	415	62	Woman	151.9	65.7	28.47	No	No	No	No	No	No	No	No	No	No	251	100	60.16	yes	no	162	5.63	13.3	0.11	338	55			92.7	21	18	174	47	135			101.3	20	19				0
282	417	61	Woman	152	60	25.97	No	No	No	No	No	No	No	No	No	No	208	141	32.21	no	no	103			0	276	61		5.4	120.7	25	30	221	55	188			120.7	28	36				0
283	419	41	Man	170.6	69.5	23.88	No	No	No	No	No	No	No	No	No	No	194	91	53.09	yes	yes	129	6.69	16	0	285	65			100.7	26	34	191	73	134			94.2	29	47				0
285	422	56	Woman	160	59	23.05	No	No	No	No	No	No	No	No	No	No	218	95	56.42	yes	yes	110	4.05	12.6	0	274	46			77	23	21	174	54	148			75.8	27	25		160	87	52	147			76.7	24
286	423	61	Woman	155.3	59.3	24.59	No	No	No	No	No	No	No	No	No	No	197	80	59.39	yes	yes	111			0	271	65			70.4	37	38	155	50	145			70.4	141	181		178	98	67	75			77.9	30
287	425	63	Man	165	57	20.94	Yes	No	No	No	No	No	No	No	No	No	200	56	72	yes	yes	114	6.57	14.4	0	263	57		5.5	77.4	21	19	147	56	173				22	21	91	185	115	49	107
288	427	57	Woman	163	57	21.45	No	No	No	No	No	No	No	No	No	No	209	129	38.28	no	no	63	4.87	12.6	0.16	268	46			78.7	22	18	197	51	86							227	159	45	115
289	429	56	Woman				Yes	No	No	No	No	No	No	No	No	No	200	91	54.5	yes	yes	114	6.98	14.6	0	274	57		6	69.7	24	24	153	51	69				22	23				0
290	431	58	Man	160	63.1	24.65	Yes	No	Current	No	No	No	No	No	No	No	191	91	52.36	yes	yes	169	6.6	16.3	0.03	266	60			56.6	28	24	157	53	106	92	5.5	57.6			321	195	113	51	153	9.3	5.5	60.7	35
291	433	59	Woman	153.9	57.5	24.28	No	No	No	No	No	No	No	No	No	No	214	137	35.98	no	no	150	5.81	14	0	268	50		5.8	113.9	22	25	211	60	69				30	40	57	174	100	43	153				28
292	435	54	Woman	159.8	68.3	26.75	No	No	No	No	No	No	No	No	No	No	220	92	58.18	yes	yes	120			0	283	40			81.4	25	24	169	52	144			94.5	35	36	96	187	115	48	86			94.5	27
293	436	74	Woman				Yes	No	No	No	No	No	No	No	No	No	200	122	39	no	no	177			0	283	54						203	66	74							178	98	59	107
294	439	74	Man	167	63	22.59	No	No	No	No	No	No	No	No	No	No	234	59	74.79	yes	yes	118			0	319	61			72	26	21	152	69	121									0
295	440	46	Man	167	58	20.8	No	Yes	Ex	No	No	No	No	No	No	No	214	105	50.93	yes	no	127	6.49	15	0.05	278	53		6.8	113.8	20	31	173	48	117		6.4	113.8	27	46				0
296	441	55	Woman	152.3	51.6	22.25	No	No	No	No	No	No	No	No	No	No	195	143	26.67	no	no	86			0	280	68						248	78	136				29	31	64	301	208	70	117				25
297	442	63	Woman				Yes	No	No	No	No	No	No	No	No	No	192	112	41.67	no	no	155	6.81	13.5	0.16	253	56			80.1	28	23	194	62	131				40	40	94	195	119	62	115			72.9	35
298	443	51	Woman				No	No	No	No	No	No	No	No	No	No	216	88	59.26	yes	yes	149			0	280	62						184	58	188							206	132	57	172		5.5	95.6	32
299	444	50	Woman				No	No	No	No	No	No	No	No	No	No	267	197	26.22	no	no	91			0	341	67			106.7	24	19	261	67	50			100.9	18	17		298	229	52	120			115.5	24
300	445	49	Man	164	60	22.31	No	No	No	No	No	No	No	No	No	No	190	153	19.47	no	no	133			0	254	47						223	42	139				18	14	76	212	139	46	133
301	447	48	Woman	162.1	50.35	19.16	No	No	No	No	No	No	No	No	No	No	241	156	35.27	no	no	49	8.54	11.6	0	325	74						243	53	168							161	84	53	118
302	448	54	Man				No	No	No	No	No	No	No	No	No	No	216	137	36.57	no	no	90			0	277	65						207	60	50				27	28	198			0
303	452	46	Man				Yes	No	Ex	No	No	No	No	No	No	No	199	98	50.75	yes	yes	56			0	244	42						159	49	58				21	21	148	159	95	48	81
304	453	63	Woman				No	No	No	No	No	No	No	No	No	No	205	121	40.98	no	no	112			0	256	50						187	48	88							179	118	53	85				25
305	455	62	Woman		62		Yes	No	No	No	No	No	No	No	No	No	231	114	50.65	yes	no	191			0	322	44			61.4	23	14	192	52	165			73.9	25	21	67	158	84	48	137			69.6	24
306	456	64	Woman	149.4	55.8	25	No	No	No	No	No	No	No	No	No	No	206	93	54.85	yes	yes	125	4.75	13.3	0.03	271	40		5.4	78.3	24	27	162	38	156				49	74		181	113	44	122				39
307	457	65	Man				No	No	Current	No	No	No	No	No	No	No	190	110	42.11	no	no	111			0	248	42						173	42	106						164	165	109	39	86			64.4	19
308	458	68	Woman	155	55	22.89	No	No	No	No	No	No	No	No	No	No	210	117	44.29	no	no	73			0	302	69			77.2	27	24	198	53	136			77.2	32	29	79	205	119	67	68			77.2	23
309	459	79	Woman	153.5	71	30.13	Yes	Yes	No	No	No	No	No	No	No	No	232	63	72.84	yes	yes	143			0	305	49		7.9	74.5	61	75	131	52	79			74.5	31	30				0
310	460	62	Woman				No	No	No	No	No	No	No	No	No	No	207	73	64.73	yes	yes	93	4.43	13.7	0	287	61			109.9	19	14	170	86	57				25	23		166	85	64	83			121.5	22
311	462	56	Woman				No	No	No	No	No	No	No	No	No	No	198	141	28.79	no	no	97			0	262	46			99.6	21	14	205	45	140			94.3	20	20				0
312	463	40	Man				No	No	No	No	No	No	No	No	No	No	197	73	62.94	yes	yes	116	6.47	15.6	0.49	253	33		5.8	76.5	33	60	125	32	99				24	38		174	117	31	128				24
313	464	67	Man				Yes	No	Ex	No	No	No	No	No	No	No	222	56	74.77	yes	yes	185			0	284	40						119	42	105							122	64	37	106
314	465	61	Woman				No	No	No	No	No	No	No	No	No	No	235	183	22.13	no	no	152			0	330	65				29	33	279	68	138				22	21		230	134	75	104				27
315	466	73	Woman	148	62	28.31	No	No	No	No	No	No	No	No	No	No	192	109	43.23	no	no	138			0	301	81						216	72	173							296	179	75	212			87.3	27
316	468	50	Woman	154	52	21.93	No	No	No	No	No	No	No	No	No	No	202	71	64.85	yes	yes	68	6.78	13.6	0.17	280	66		6	84.5	25	28	139	56	77		5.9	91.6	39	54				0
317	469	45	Man				Yes	No	Current	No	No	No	No	No	No	No	190	104	45.26	no	no	158	8	16.8	0.04	258	45		5.6	107.6	28	37	173	39	150	96	5.6		29	33	99	165	98	37	149	99	5.6		33
318	470	51	Man	162.5	75.1	28.44	Yes	Yes	Current	No	No	No	No	No	No	No	192	76	60.42	yes	yes	56	13.75	16.5	0.29	258				109.4	33	47	123	35	86		6.1	106.2	23	19		133	76	30	156		6.5	98.5	20
319	474	71	Woman	152.7	69.2	29.68	Yes	No	No	No	No	No	No	No	No	No	201	95	52.74	yes	yes	59			0.15	283	78			88.9			178	63	98							185	105	60	102
320	475	76	Woman	157.8	52.8	21.2	Yes	No	No	No	No	No	No	No	No	No	196	70	64.29	yes	yes	66	6.27	11	0	255	46		5.6				139	44	125							168	88	63	96			66.5	21
322	477	63	Woman	147	55	25.45	Yes	Yes	No	No	No	No	No	No	No	No	211	99	53.08	yes	yes	131			0		63		9.4				167	50	123			103.3	26	28				0
323	478	61	Woman				No	No	No	No	No	No	No	No	No	No	209	86	58.85	yes	yes	111	5.57	14.7	0	276	53			92	23	28	173	50	183									0
324	479	53	Man	174.6	53.7	17.62	Yes	Yes	No	No	No	No	No	No	No	No	197	147	25.38	no	no	111			0	254	42		7.9	38.1	21	19	203	42	116		7.4	46.6	24	29		160	99	31	149		6.9	30.8	48
325	480	61	Woman	158	76	30.44	No	Yes	No	No	No	No	No	No	No	No	203	111	45.32	no	no	146			0	265	46			104.7	60	74	174	42	113		6.9	92	20	23		160	105	42	108		6.4	108.9	17
326	481	89	Man	159.3	50	19.7	No	No	No	No	No	No	No	No	No	No	196	99	49.49	no	yes	57			0	310	99	90	5.6				205	95	53							221	118	94	47		5.7	83.4	22
327	482	66	Woman				No	No	No	No	No	No	No	No	No	No	216	131	39.35	no	no	87	4.96	11.6	0	285	66			92.7	21	16	215	73	54									0
328	483	77	Woman	148	55	25.11	Yes	Yes	No	No	No	No	No	No	No	No	214	137	35.98	no	no	109			0	285	49		10.2	57.9	28	33	210	53	101	296	11.9					137	83	39	74	92	11.7
329	484	69	Woman	153.4	62	26.35	No	No	No	No	No	No	No	No	No	No	212					83	7.34	14	0	252	40	94																0
330	485	46	Woman				No	No	Current	No	No	No	No	No	No	No	213	112	47.42	no	no	70	3.81	12.8	0	269	51		5.4	133.4	21	19	181	50	93				27	32	54			0
331	486	45	Man	159.5	74.6	29.32	Yes	No	Current	No	No	No	No	No	No	No	196	97	50.51	yes	yes	180			0	274	57			71.3	36	61	189	62	149				62	72	741	192	82	60	248			113.8	59
332	487	76	Woman				No	No	No	No	No	No	No	No	No	No	193	137	29.02	no	no	110			0	280	65						228	68	117							282	188	64	150
333	489	57	Woman				Yes	No	No	No	No	No	No	No	No	No	200	102	49	no	no	96	6.53	13.7	0	286	63			80.1	20	26	175	46	133			5.9				174	91	60	117	145	7
334	491	28	Man	180	94	29.01	Yes	No	No	No	No	No	No	No	No	No	193	99	48.7	no	yes	139	2.9	14.9	0	263	48			116.1	20	19	174	43	158				23	28	150			0
335	492	73	Woman	149.4	56.5	25.31	No	No	No	No	No	No	No	No	No	No	193	84	56.48	yes	yes	145			0	269	54			88.7	17	18	135	37	135			76	22	21	72	109	54	32	114
336	494	54	Woman				No	No	No	No	No	No	No	No	No	No	213	92	56.81	yes	yes	130			0	266	45						160	51	86				48	60	66	221	146	47	139				21
337	495	69	Woman	155.8	65.2	26.86	No	No	No	No	No	No	No	No	No	No	195	64	67.18	yes	yes	150			0	287	91				25	23	165	82	138				26	21	119	220	95	104	107			72.8	26
338	497	52	Man	170.6	76.9	26.42	No	No	Ex	No	No	No	No	No	No	No	192	112	41.67	no	no	74	6.28	16.9	0	247	41		5.3	96.6	35	49	172	41	95							170	101	48	105
339	498	51	Woman				No	No	No	No	No	No	No	No	No	No	202	97	51.98	yes	yes	84	5.37	12.8	0	286	78			88.6	21	22	203	83	104			96.1	19	17	101			0
340	500	55	Woman	156	46	18.9	No	No	No	No	No	No	No	No	No	No	224	128	42.86	no	no	171			0	288	45			108.7	26	18	189	46	84			86.1	35	38	75			0
341	503	64	Woman				Yes	No	No	No	No	No	No	No	No	No	190	98	48.42	no	yes	105	6.05	14.7	0	280	69		5.7	74.8	22	21	174	64	60									0
342	504	63	Woman	151.7	55	23.9	No	No	No	No	No	No	No	No	No	No	200	89	55.5	yes	yes	84			0	258	53			77.9	28	37	160	54	87			81.6	32	37	127	163	85	65	82			94.7	28
343	505	52	Woman				No	No	No	No	No	No	No	No	No	No	195	138	29.23	no	no	172			0	272	50						213	56	94							219	135	57	133
344	506	52	Man				No	No	No	No	No	No	No	No	No	No	191	91	52.36	yes	yes	78			0	257	50						156	53	59									0
345	507	63	Man				Yes	No	No	No	No	No	No	No	No	No	204	109	46.57	no	no	119			0	251	42				32	44	168	47	82				25	28		148	86	44	97				34
347	509	75	Woman	154	62	26.14	Yes	No	No	No	No	No	No	No	No	No	212	86	59.43	yes	yes	130			0	280	44			88.2	21	20	142	42	98			129.6	24	24	63	169	91	41	183			100.8	23
348	510	83	Woman	150	51	22.67	Yes	No	No	No	No	No	No	No	No	No	195	71	63.59	yes	yes	165			0	274	12			73.9	60	50	144	48	166			86.2	31	26	39	144	71	49	148			73.9	34
349	511	61	Woman				No	Yes	No	No	No	No	No	No	No	No	201	145	27.86	no	no	110	4.08	14.1	0	274	55		9.7	92.3	26	33	222	52	125		7	92.3	31	46		207	127	64	79		7.2	92.3	33
350	514	55	Man	180	73	22.53	Yes	Yes	No	No	No	No	No	No	No	No	216	60	72.22	yes	yes	136	6.66	16.7	0	276	54		8.3	79.1	31	51	126	48	101		6.7	73.1	34	45		150	78	47	179		6.6	92.7	28
351	515	65	Woman	149.6	58.4	26.09	No	No	No	No	No	No	No	No	No	No	194	85	56.19	yes	yes	170			0	264	53				38	27	184	86	63				19	22	149	203	125	60	92
352	516	72	Woman	156.7	58.5	23.82	No	No	No	No	No	No	No	No	No	No	230	141	38.7	no	no	160		13	0	321	59	84		85.8	28	17	217	55	107			83	29	17				0
353	518	41	Man				Yes	No	Current	No	No	No	No	No	No	No	190	130	31.58	no	no	111	7.71	15.3	0.06	262	59		5.4	108.2	27	27	218	70	92				36	54	96	138	58	64	80	89	5.5	117.7	24
355	523	61	Woman	157	62	25.15	No	No	No	No	No	No	No	No	No	No	208	101	51.44	yes	no	105			0	291	52		6.1	78.9	26	23	183	60	91			68.8	27	26		193	122	59	53			78.9	33
356	525	66	Woman				No	No	No	No	No	No	No	No	No	No	208	75	63.94	yes	yes	56	5	13.1	0.06	268	49		5.9	82.1	24	23	148	51	108				22	19		132	78	44	49				25
357	527	87	Woman	146.2	53.5	25.03	Yes	Yes	No	No	No	No	No	No	No	No	232	70	69.83	yes	yes	142	6.22	10.4	0.22	254			6.4	28.3	30	6	152	50	131		6.1	29.5	21	11		162	93	48	156		6.9	30.7	13
358	528	54	Woman	153	43	18.37	No	No	No	No	No	No	No	No	No	No	191	106	44.5	no	no	125			0	246	44			113.4	20	8	167	46	101			94.9	22	10	63	246	184	38	163			113.4	18
359	529	61	Woman	148	56	25.57	No	No	No	No	No	No	No	No	No	No	204	181	11.27	no	no	172			0	283	46			66.2	14	16	246	45	157			68	25	18				0
360	530	36	Man	173	56	18.71	No	No	Current	No	No	No	No	No	No	No	190	93	51.05	yes	yes	55	13.69	15.7	0	280	80			123.7	15	14	177	62	102		5.5	155.2	14	16				0
361	531	69	Woman	158	58	23.23	No	Yes	No	No	No	No	No	No	No	No	213	102	52.11	yes	no	165			0	300	66		7.9	104	18	16	192	67	115	131	7.5		34	34		196	125	59	101		7.3	108.3	26
362	533	68	Woman	165	71	26.08	Yes	Yes	No	No	No	No	No	No	No	No	191	111	41.88	no	no	116	5.51	13.6	0	280	82			90.9	20	15	197	77	90		7.6	94.3	88	89		160	57	81	80		7	84.9	28
363	535	56	Man				No	No	Current	No	No	No	No	No	No	No	198	87	56.06	yes	yes	154	14.23	18	0.49	277	48		6.1	66.7	27	36	165					84.4	24	30	249	185	100	63	108				37
364	536	65	Woman	151.5	63.9	27.84	Yes	No	No	No	No	No	No	No	No	No	197	151	23.35	no	no	154			0	270	58	110	5.8		28	30	230	47	162		5.9	73.7	31	30		151	77	58	78	97		71.6	40
365	537	15	Man	145.4	51	24.12	No	No	No	No	No	No	No	No	No	No	206	103	50	yes	no	126			0	245	50		5.7		31	43	152	37	52			235.2	29	32				0
366	538	74	Woman	145	67.9	32.29	Yes	No	No	No	No	No	No	No	No	No	191	99	48.17	no	yes	167	5.87	14.6	0	259	48			83	21	21	166	53	76			95.2	22	18	76	201	125	51	140			100.8	21
369	542	74	Woman	158	65	26.04	Yes	Yes	No	No	No	No	No	No	No	No	203	146	28.08	no	no	167	5.23	12.9	0	291	55	239	9.5	105.6	24	19	213	52	120		7.7	88.4	17	20		142	65	59	102		6.4	75.8	21
370	543	51	Man	173.3	58.1	19.35	Yes	Yes	No	No	No	No	No	No	No	No	222	76	65.77	yes	yes	144	5.98	8.4	0	302			5.6	9.3	13	26	162	63	113			6.6	14	14				0
371	544	66	Woman				No	No	No	No	No	No	No	No	No	No	240	101	57.92	yes	no	119			0	232	75						212	81	152							320	184	70	328
372	545	77	Woman	150	65.5	29.11	Yes	Yes	No	No	No	No	No	No	No	No	195	69	64.62	yes	yes	122			0	258	42		7.6	76.5	23	23	126	41	105		6.8	62.6	18	17		97	46	32	119		7	45.5	19
373	546	75	Woman				Yes	No	No	No	No	No	No	No	No	No	204	126	38.24	no	no	195	5.52	14.3	0	267	42			85.1	17	15	208	58	121									0
374	547	59	Woman				Yes	No	No	No	No	No	No	No	No	No	198	112	43.43	no	no	144	5.17	16.5	0	270	60			84.1	18	16	187	55	102									0
376	550	76	Woman	150	48.7	21.64	Yes	No	No	No	No	No	No	No	No	No	217	144	33.64	no	no	173	5.6	12.7	0.02	297	45			103.4	15	12	236	66	132			107.8	15	14				0
377	551	52	Woman				No	No	No	No	No	No	No	No	No	No	193	82	57.51	yes	yes	171			0	264	56				30	22	157	51	109				28	32		161	88	53	157				26
378	552	66	Woman				No	No	No	No	No	No	No	No	No	No	223	157	29.6	no	no	100			0	321	78			86.2	22	34	257	79	107							199	111	65	116			83.1	28
380	554	71	Man		64		Yes	No	Ex	No	No	No	No	No	No	No	191	88	53.93	yes	yes	97		14.7	0	233	52	96					185	80	84				55	44	390			0
381	555	57	Woman	152	55	23.81	Yes	Yes	No	No	No	No	No	No	No	No	197	81	58.88	yes	yes	145			0	259	33		6.6	91.4	16	6	137	42	113		7.2	98.1	23	11		178	126	34	122			86.9	27
382	556	44	Woman	149.2	52.7	23.67	No	No	No	No	No	No	No	No	No	No	224	123	45.09	no	no	42	3.7	14.2	0.05	296	64		5	111.8	15	13	196	66	33				15	16		121	49	63	44				18
383	558	33	Man	173.2	100.7	33.57	No	Yes	Current	No	No	No	No	No	No	No	205	96	53.17	yes	yes	184			0	229	56		5.6	88.2	21	27	171	64	76		6.1	103.7	25	42		153	92	42	109		6	89.7	27
384	559	64	Woman		49		Yes	No	No	No	No	No	No	No	No	No	216	83	61.57	yes	yes	171			0	279	50				21	19	170	50	185				26	27		135	50	47	191				23
386	561	85	Woman	157.2	54.8	22.18	Yes	Yes	No	No	No	No	No	No	No	No	192	152	20.83	no	no	197			0	253	45		7.5	55.8	16	20	212	40	197		7.5	90.7	15	11		170	106	45	120		8.4	72.9	16
387	562	53	Woman	159	53.6	21.2	Yes	No	Ex	No	No	No	No	No	No	No	195	92	52.82	yes	yes	123	6.37	13.9	0	265	50		5.6	79.7	24	22	172	55	126				29	34	147	196	112	46	190				29
388	563	69	Man	169	67	23.46	No	No	Ex	No	No	No	No	No	No	No	196	99	49.49	no	yes	93			0	273	66			87.8	20	11	177	55	117				34	34	135	183	96	63	118				22
390	565	59	Woman				Yes	No	No	No	No	No	No	No	No	No	198	75	62.12	yes	yes	130	5.64	14.7	0	256	44		5.6	84.1	20	17	139	46	91				30	30	128			0
392	569	73	Man	157.3	55.3	22.35	No	Yes	No	No	No	No	No	No	No	No	192	81	57.81	yes	yes	154			0	259	57		11.9	35.7	16	16	153	45	187		10.2	36.1	18	15		227	141	49	185	104	7.9	35.1
393	570	58	Woman				No	No	No	No	No	No	No	No	No	No	191	135	29.32	no	no	86			0	268	62			109.3	24	18	216	61	67			113.9	34	43		202	123	66	63			101.1	66
394	571	80	Man		64		Yes	Yes	No	No	No	No	No	No	No	No	196	85	56.63	yes	yes	108	8.83	14.7	0	250	39		10.7	89.6	19	31	133	35	85		6.2	89.6	26	19		136	85	33	118		6.2	87.2	30
395	572	72	Woman	149.1	55.6	25.01	No	Yes	No	No	No	No	No	No	No	No	207	110	46.86	no	no	95			0	250	42		6.2	67.2	21	14	180	37	274			75.5	29	34		170	106	41	157		6.9	73	24
396	573	81	Woman	139.6	44.3	22.73	Yes	No	No	No	No	No	No	No	No	No	202	108	46.53	no	no	110	4.76	12.4	0	263	45		5.7	96.4	28	38	176	43	127				24	15	69	147	80	51	57		6	127.5	21
398	575	59	Woman	148.6	60.5	27.4	No	No	No	No	No	No	No	No	No	No	208	122	41.35	no	no	193			0	309	62				19	14	203	53	222			89.5	23	24		175	104	43	139		5.7	78.7	26
399	576	38	Man				No	No	No	No	No	No	No	No	No	No	208	150	27.88	no	no	172			0	268	41			110	16	11	219	54	92			101.2	23	19		215	143	56	116			119.7	19
400	578	74	Woman	160.3	58.7	22.84	No	No	No	No	No	No	No	No	No	No	195	89	54.36	yes	yes	89			0	260	51			95.2	21	14	157	51	87	98	5.4		22	16		192	117	58	153			79.8	19
401	579	74	Man	179	89	27.78	No	Yes	No	No	No	No	No	No	No	No	200	79	60.5	yes	yes	170			0	290	67		7.9	115.3	15	16	144	49	82		7.7	106.2	15	13		132	58	44	235		6.6	91.3	37
402	581	63	Man	167	65	23.31	Yes	No	No	No	No	No	No	No	No	No	196	91	53.57	yes	yes	141	7.98	15.1	0	256	49			99.3	22	26	163	50	110				28	36	73	172	103	46	116				22
403	582	64	Woman	152	51	22.07	No	No	No	No	No	No	No	No	No	No	215	105	51.16	yes	no	90			0	280	47			78.3	28	11	184	57	108			91.3	79	72		161	77	44	201			91.3	23
404	584	63	Woman	163	60	22.58	Yes	No	No	No	No	No	No	No	No	No	195	124	36.41	no	no	97			0	273	62			77.1	26	17	191	61	87			84.8	26	18	62	162	82	60	117			87.7	2
405	585	68	Woman	155.1	63.5	26.4	No	Yes	No	No	No	No	No	No	No	No	194	104	46.39	no	no	150	4.83	16.5	0.06	272	63		6.6	92.8	33	57	196	54	227		6.2	86.3	28	44		162	94	49	142		6.6	94.3	26
406	586	63	Woman				No	No	No	No	No	No	No	No	No	No	197	108	45.18	no	no	70	4.82	13.1	0.02	267	61			74	27	12	186	72	68				43	29		192	123	66	63				30
407	587	51	Woman		69		No	No	No	No	No	No	No	No	No	No	227	70	69.16	yes	yes	123	5.81	12.1	0.11	306	54		5.9	125.3	28	38	138	56	62				22	23		165	98	46	103				20
408	591	55	Woman	160	67	26.17	Yes	No	No	No	No	No	No	No	No	No	213	54	74.65	yes	yes	106			0	248	48			89.3	25	17	104	32	133			94	19	17	119	178	122	49	102			94	23
409	592	66	Woman				Yes	No	No	No	No	No	No	No	No	No	197	82	58.38	yes	yes	108	5.21	12.9	0.12	258	47			90.4	21	16	149	59	55			101.6	20	17	104	209	142	54	85			103.6	17
410	593	58	Woman				Yes	No	No	No	No	No	No	No	No	No	192	91	52.6	yes	yes	191			0	268	60			112	39	41	177	61	114			93.4	34	42	91	131	60	55	84			111.6	21
411	597	63	Woman				Yes	No	No	No	No	No	No	No	No	No	215	103	52.09	yes	no	81	8.91	14.4	2.37	285	64		5.9	88	18	15	188	62	117	101	6.1		21	27	57	207	133	51	114				31
413	603	65	Man	166.3	65	23.5	Yes	No	Ex	No	No	No	No	No	No	No	190	124	34.74	no	no	84	10.36	14.9	0	282	75			89.5	24	30	219	72				90.7	30	37	158	223	129	60	168			93	32
414	604	54	Man	165	73	26.81	No	No	Ex	No	No	No	No	No	No	No	197	112	43.15	no	no	75			0	250	54			94.3	31	27	179	63	47			93.9	38	39	306			0
415	605	58	Woman	153.7	67.6	28.62	Yes	Yes	No	No	No	No	No	No	No	No	194	153	21.13	no	no	181			0	273	53		7.5	97.4	23	17	258	56	159		7	92.3	28	25		131	50	60	151		6.9	87.7	25
416	607	33	Woman	162	61	23.24	No	Yes	No	No	No	No	No	No	No	No	216	93	56.94	yes	yes	173			0	308	72		7.2	112.3	15	14	163	48	134		7.4	130.8	21	16		259	193	46	151		7.6	139.8	19
417	608	70	Woman	124.8	50.1	32.17	No	No	No	No	No	No	No	No	No	No	253	81	67.98	yes	yes	159			0	303	37	120	7.3		39	31	141	47	67	111	6.7		37	41	353	250	164	52	171	131	6.6	56.9	40
418	609	81	Woman	144.7	61.5	29.37	Yes	Yes	No	No	No	No	No	No	No	No	219	99	54.79	yes	yes	168	9.54	13.2	0	318	65		5.6	45.1	17	14	162	46	85			27.5	13	7	54	180	109	39	160			49.5	13
419	610	71	Woman	160	54.2	21.17	Yes	Yes	No	No	No	No	No	No	No	No	190	158	16.84	no	no	186	10.71	11.4	0	255	49		6.7	35	15	15	230	45	170		6	29.4	28	18		166	95	65	120		7.6	44.4	20
420	611	67	Man	163	72	27.1	No	No	Ex	No	No	No	No	No	No	No	194	121	37.63	no	no	177			0	257	41		5.5	83.6	20	18	186	44				71.7	22	17		199	125	42	235			78.6	28
421	613	57	Man	167.3	68	24.3	No	No	Current	No	No	No	No	No	No	No	208	106	49.04	no	no	170			0	278	36						168	30	159				25	37		247	177	36	172		6.2	90.8	26
422	614	51	Woman	157.4	42.6	17.19	No	No	No	No	No	No	No	No	No	No	228	97	57.46	yes	yes	109			0	323	67			107.2	19	12	190	78	62			116	23	16		234	147	68	127			104.7	19
423	615	33	Man	176	73	23.57	No	No	No	No	No	No	No	No	No	No	196	207	0	no	no	96			0	271	45						285	52	129				19	24		250	199	41	124			94.9	18
424	616	61	Woman	161	58	22.38	No	No	No	No	No	No	No	No	No	No	196	103	47.45	no	no	150	5.21	10.6	0	276	54				22	15	185	70	60				47	44		181	97	68	82				38
425	619	67	Woman	154	53	22.35	Yes	No	No	No	No	No	No	No	No	No	199	105	47.24	no	no	140			0	280	46			77.5	20	14	176	48	136			77.5	19	20	80	171	106	45	131			77.2	18
426	621	74	Woman	154	62.5	26.35	No	Yes	No	No	No	No	No	No	No	No	193					180			0	235	46		6.1	85.5	40	25												0
429	625	69	Man	166.2	66.15	23.95	No	No	No	No	No	No	No	No	No	No	196	111	43.37	no	no	195	4.9	14.6	0	266	51		5.7	75.4	23	32	215	59	224	91		76.1	21	28		208	119	67	116				25
430	626	53	Woman	157.8	53.4	21.45	No	Yes	No	No	No	No	No	No	No	No	237	127	46.41	no	no	131	6.64	10.9	0		35			60.3			208	37	220	229		89.3	24	11		273	164	42	439			85.1	34
432	629	60	Woman	152	58	25.1	No	No	No	No	No	No	No	No	No	No	191	85	55.5	yes	yes	53	4.58	14.2	0.03	276	74		6.1	73.9	28	19	170	75	49							227	147	70	51
433	630	88	Man	163	64.2	24.16	Yes	Yes	Ex	No	No	No	No	No	No	No	213	116	45.54	no	no	103			0	259	34		7.5	67.1	24	16	165	32	154		5.9	88.1	35	31		174	122	34	115		7.1	78	27
434	632	53	Woman				No	No	No	No	No	No	No	No	No	No	205	80	60.98	yes	yes	77	5.16	12.5	0	272	69		6.4	75.9	25	25	140	50	61		5.7	71.5	32	19		166	98	60	57		5.9	72.5	50
435	633	49	Woman	159	69	27.29	Yes	No	No	No	No	No	No	No	No	No	200	94	53	yes	yes	147			0	259	45						152	43	76			73	21	23	96	142	82	43	83			78.5	22
436	634	66	Woman				No	No	No	No	No	No	No	No	No	No	196	106	45.92	no	no	115			0	266	55		5.6	94	20	15	169	55	79			85.9	19	10		162	92	55	69			84.5	24
437	635	69	Woman				Yes	No	No	No	No	No	No	No	No	No	206	55	73.3	yes	yes	193		13.9	0	276	57	106					147	62	149				24	22	114			0
438	636	70	Woman	145.9	46	21.61	Yes	No	No	No	No	No	No	No	No	No	203	96	52.71	yes	yes	106	5.53	13	0	263	44		6.4	115.1	17	11	162	43	116				20	28	76	192	137	39	108		7.7	109.9	16
439	637	61	Woman				Yes	No	No	No	No	No	No	No	No	No	221	185	16.29	no	no	92			0	289	61						264	45	172	102			17	11	88			0
440	638	67	Woman	149.8	48.9	21.79	Yes	No	No	No	No	No	No	No	No	No	191	68	64.4	yes	yes	88	8	13.6	0	269	51			70.4	21	17	134	51	77				39	61	101	127	64	38	123				21
441	641	53	Woman				No	No	No	No	No	No	No	No	No	No	205	76	62.93	yes	yes	90	6.92	14.5	0	262	39			82.4	32	48	141	40	123			103	19	16	100	160	92	51	85			97.1	20
442	642	61	Woman				No	No	No	No	No	No	No	No	No	No	210	98	53.33	yes	yes	63	3.3	12.3	0.1	263	40		5.8	82.6	17	13	144	33	65				16	13		162	107	39	82				16
443	643	55	Woman	157	58	23.53	No	Yes	No	No	No	No	No	No	No	No	205	54	73.66	yes	yes	117	4.97	14.6	0.07	270	51		8.3	95	29	6	116	45	77		6.7	90.2	26	6		143	74	48	98		6.8	85.8	22
444	644	57	Woman	158	68	27.24	Yes	Yes	No	No	No	No	No	No	No	No	205	89	56.59	yes	yes	195			0	270	52		7.2	77.8	16	15	168	56	116	129	6.9	81.5	21	33		134	69	54	61		6.9	85.2	17
445	645	67	Man	165.5	68.25	24.92	Yes	No	No	No	No	No	No	No	No	No	206	76	63.11	yes	yes	163			0	269	47			75	16	17	144	47	141		6.4	76.8	20	27		142	83	47	91		6.2	73.3	17
446	646	73	Woman	153	60	25.63	No	No	No	No	No	No	No	No	No	No	205	112	45.37	no	no	76			0	243	55				23	21	178	52	95			91.5	21	16	58	159	102	42	117			86.8	24
447	647	67	Man	165.1	78.9	28.95	Yes	No	No	No	No	No	No	No	No	No	229	103	55.02	yes	no	161			0	281	34			62.8	35	28	168	36	146							157	108	33	79			65.3	37
449	650	77	Woman				Yes	No	No	No	No	No	No	No	No	No	199	97	51.26	yes	yes	168	10.61	13.8	0	256	45			65.6	20	23	169	53	129			69.3	28	22		166	93	53	171		6.3	61.2	18
450	651	77	Man	160.7	66.8	25.87	No	No	No	No	No	No	No	No	No	No	201	193	3.98	no	no	91	16		0	263	44	96		88.4	20	17	253	43	89			86.9	17	17		144	82	41	111			77.5	19
451	652	69	Woman	159.7	56.45	22.13	No	No	No	No	No	No	No	No	No	No	213	81	61.97	yes	yes	121	7.18	14.9	0	311	81			96.6	21	26	148	45	110			96.6	24	24		135	59	55	116			98.4	24
452	654	79	Woman	154	47.2	19.9	Yes	Yes	No	No	No	No	No	No	No	No	191	71	62.83	yes	yes	84			0	274	79	97	6.2				148	52	126	104	5.2							0
453	655	66	Man	163.5	56.4	21.1	No	No	No	No	No	No	No	No	No	No	204	89	56.37	yes	yes	82	11.57	13.8	0	272	59	86	5.8	79.4	23	24		49	82		5.9							0
454	656	78	Man				No	Yes	No	No	No	No	No	No	No	No	214	72	66.36	yes	yes	193	5.86	13.4	0	279	40	135	6.3				122	36	69	139	6.2		25	22		114	61	40	66	135	8.2
455	657	56	Woman	159.5	60.5	23.78	No	No	No	No	No	No	No	No	No	No	207	61	70.53	yes	yes	86	4.44	15.4	0.79	269	45			74.5	72	36	133	50	110			84	23	14				0
456	658	58	Man				No	Yes	No	No	No	No	No	No	No	No	220	47	78.64	yes	yes	136	4.61	13.3	0	284	47			107.9	21	19	111	48	96			94.2	22	16		214	152	45	83			95.6	22
457	660	67	Woman	150.7	57.3	25.23	No	No	No	No	No	No	No	No	No	No	192	182	5.21	no	no	116			0	255	47	103	6.9				249	44	115	108	6.6					175	114	45	123		6.8	82.1	21
458	662	63	Woman	153	52.6	22.47	No	No	No	No	No	No	No	No	No	No	193	74	61.66	yes	yes	160	4.85	13.4	0	270	45			99.4	23	19	152	61	110			99.4	26	26		156	85	63	60			90.7	39
459	664	53	Woman	152	59	25.54	No	Yes	No	No	No	No	No	No	No	No	214	145	32.24	no	no	99	5.89	14.7	0.19	273	55		8	92.4	25	22	214	54	143		7	95.7	22	28		182	120	50	109		7.2	105	21
460	665	63	Woman		60		No	No	No	No	No	No	No	No	No	No	214	142	33.64	no	no	91		12.2	0	277	45	82		88	18	10	202	36	118				23	19		149	92	39	89				20
462	667	60	Woman	156	61.8	25.39	No	No	No	No	No	No	No	No	No	No	207	104	49.76	no	no	134			0	280	46						176	45	135							186	112	54	99
463	669	67	Woman	160	58.45	22.83	Yes	No	No	No	No	No	No	No	No	No	197	96	51.27	yes	yes	119	5.12	13.4	0.08	276	55		6.6	90.2	34	54	178	56	129	119	6.5		35	49	311	182	107	55	100	116	6.9		27
464	670	80	Man	172	73	24.68	No	No	Ex	No	No	No	No	No	No	No	205	111	45.85	no	no	140		14.2	0	281	48	98		94.9	28	21	183	54	90			92.2	20	14		182	119	44	111			92.2	21
465	671	71	Man				No	No	Ex	No	No	No	No	No	No	No	197	80	59.39	yes	yes	90	4.63	15.7	0.05	264	49		5.8	70.2	20	17	153	58	75				22	20		167	111	45	56				21
466	672	59	Woman	154	57	24.03	Yes	No	No	No	No	No	No	No	No	No	194	104	46.39	no	no	92			0	249	34				22	20	167	48	74				21	18	122	217	131	58	138				25
467	674	73	Man	162.3	62.3	23.65	No	No	Ex	No	No	No	No	No	No	No	198	101	48.99	no	no	126		16.3	0	270	47	115		81.3	17	19	159	41	122		6.7	89.1	15	18		232	166	46	111		6.9	73.9	19
468	675	54	Man	167	59.2	21.23	Yes	No	Current	No	No	No	No	No	No	No	196	83	57.65	yes	yes	125	12.18	14.3	0	272	65		5.6	90.1	19	16	173	54	180				20	24	92	198	117	60	106	100	5.5		16
469	677	39	Man				No	No	No	No	No	No	No	No	No	No	207	90	56.52	yes	yes	127	7.65	17.2	0.09	285	53		6	81.7	21	20	159	57	59				22	19		238	160	61	85	93	5.9		21
470	678	52	Woman				No	No	No	No	No	No	No	No	No	No	196	161	17.86	no	no	81			0	268	63				22	25	244	60	177			96.9	23	26	114	222	148	57	161				25
471	679	40	Man				Yes	No	Current	No	No	No	No	No	No	No	196	111	43.37	no	no	158	13.25	15.3	0	247	36		5.7	84.1	27	43	165	33	107				23	33	187			0
472	680	60	Woman				No	No	No	No	No	No	No	No	No	No	210	76	63.81	yes	yes	128			0	271	57			77.5	20	17	148	53	125			87.7	21	21		153	74	58	121			84.8	26
473	681	76	Man	159.3	64.8	25.54	No	No	No	No	No	No	No	No	No	No	211	122	42.18	no	no	119	5.56	14.4	0	243	42			69.6	19	12	193	54	80			68.9	21	14		204	122	57	124			69.6	23
474	683	82	Woman	147	55	25.45	No	No	No	No	No	No	No	No	No	No	199	128	35.68	no	no	79	5.85	12.3	0	300	76		5.9	74.1	22	12	222	79	65			73.9	20	13		214	118	82	46			81.1	23
476	686	70	Man	161.3	65.4	25.14	No	No	No	No	No	No	No	No	No	No	192	73	61.98	yes	yes	67	4.34	15	0.09	273	68		5.6	79.7	51	40	147	57	85				31	21		155	79	59	85				26
477	687	70	Woman				No	No	No	No	No	No	No	No	No	No	216	111	48.61	no	no	105	5.38	13	0.05	293	56		5.8	66.8	24	25	186	60	76				25	19		151	85	41	125
478	688	83	Woman	156.5	65.3	26.66	Yes	No	No	No	No	No	No	No	No	No	191	120	37.17	no	no	122			0	265	51			86	20	13	182	47	81			96.7	26	14		175	111	50	151			69.2	39
479	689	58	Woman	158.6	74.95	29.8	No	No	No	No	No	No	No	No	No	No	219					111	3.86	11.4	0	242	39			79.6	31	30												0
480	691	72	Woman	155.4	56.4	23.35	No	No	No	No	No	No	No	No	No	No	197	87	55.84	yes	yes	96			0		50						167	46	162			76	19	14		199	126	46	183			88.7	17
482	693	66	Man	172	56.7	19.17	Yes	Yes	Current	No	No	No	No	No	No	No	212	113	46.7	no	no	98			0	276	45	116	6.2				185	49	59		6.8	54.9	13	6		157	85	50	107			65.4	13
483	695	60	Woman		52		No	Yes	No	No	No	No	No	No	No	No	204	77	62.25	yes	yes	71			0	281	63		6.6	75.6	20	14	146	61	53		6.4	80.1	21	14		127	56	56	51			82.6	23
486	698	67	Woman				No	No	No	No	No	No	No	No	No	No	206	120	41.75	no	no	70			0	281	56				28	15	192	51	98		5.5	86.3	37	20				0
487	701	54	Woman				Yes	Yes	No	No	No	No	No	No	No	No	191	51	73.3	yes	yes	51	6.15	15.2	0.02	253	20		10.8	74.3	19	21	116	48	85	99	6.8		25	33		109	35	48	131	107	6.1		23
490	705	80	Woman	147.7	58.5	26.82	Yes	No	No	No	No	No	No	No	No	No	208	72	65.38	yes	yes	132	4.8	11.7	0	288	66		6	79.8	27	17	143	58	78			85.3	23	16		187	99	71	83			74.7	30
491	707	58	Man				Yes	No	No	No	No	No	No	No	No	No	201	64	68.16	yes	yes	112	6.59	15.6	0.02	281	58		5.5	89.9	23	22	126	43	97				17	14		168	80	79	44				24
492	708	43	Man				No	No	Current	No	No	No	No	No	No	No	195	80	58.97	yes	yes	135	4.55	16.3	0.04	290	68		5.2	70.4	19	15	191	81	149				18	16		202	109	68	127				19
493	709	61	Woman	163	64	24.09	No	Yes	No	No	No	No	No	No	No	No	201	111	44.78	no	no	177	4.1	13.4	0.05	282	60		7.9	66.9	34	39	182	56	144		7	72.6	28	32		177	108	51	122		6.8	61.2	27
494	710	54	Woman	164	58.7	21.82	No	No	No	No	No	No	No	No	No	No	199	109	45.23	no	no	80	2.9	14.2	0.03	275	60		5.9	68.9	25	19	192	62	104				25	20		185	98	75	61				25
495	711	67	Woman				No	Yes	No	No	No	No	No	No	No	No	193	80	58.55	yes	yes	130			0.36	255	43		6.7	102.9	33	48	146	53	95		6.6	100.6	22	21		185	104	59	150		7.3	96.9	27
497	713	64	Man				No	No	No	No	No	No	No	No	No	No	193	108	44.04	no	no	98			0	245	48				18	24	177	51	112			74.5	16	17		188	114	55	86				22
498	715	58	Woman				No	No	No	No	No	No	No	No	No	No	214	179	16.36	no	no	94			0	293	61						270	66	123				23	19	60	260	165	52	213
499	716	60	Woman				No	No	No	No	No	No	No	No	No	No	191	69	63.87	yes	yes	84	4.61	13	0	250	46		5.1	80.2	17	13	137	42	129				17	13	68			0
500	718	73	Woman	150	64	28.44	Yes	Yes	No	No	No	No	No	No	No	No	198	99	50	yes	yes	163			0	273	58		7	88.7	36	47	179	62	117		6.8	76	34	40		178	107	55	85			76	30
502	720	74	Woman	150	48	21.33	No	No	No	No	No	No	No	No	No	No	226	111	50.88	yes	no	81	4.59	11.5	0	306	64						202		84				28	12		221	123	77	105
503	721	57	Woman	148	63	28.76	No	No	No	No	No	No	No	No	No	No	211	107	49.29	no	no	148	11.5	14.5	0	306	64			112	15	15	209	58	149			112	16	16		201	116	73	95			112	23
504	722	29	Man	173	78	26.06	No	No	No	No	No	No	No	No	No	No	225	118	47.56	no	no	175	7.64	15.4	0	309	49			84.4	23	22	201	57	128			91.5	25	28		231	158	51	111			84.4	28
505	723	73	Woman	141.8	44.9	22.33	No	Yes	Current	No	No	No	No	No	No	No	201	67	66.67	yes	yes	133	8.49	12.6	0	265	50		6.6	60	24	15	119	37	75		7.4	64.9	26	24				0
506	724	72	Man	162	74	28.2	No	Yes	No	No	No	No	No	No	No	No	196	83	57.65	yes	yes	180	5.54	15.5	0	253	34		8.8	65.7	16	13	141	36	130		6.9	66.2	23	22				0
507	725	56	Man	161.7	65	24.86	No	No	No	No	No	No	No	No	No	No	191	126	34.03	no	no	121	5.53	14.2	0	243	51		6	93	31	39	189	47	84			107.3	62	124				0
508	726	53	Woman				No	No	No	No	No	No	No	No	No	No	200	182	9	no	no	58	4.47	10.8	0.03	268	56		6	102.3	19	14	254	50	108									0
509	727	72	Woman				No	No	No	No	No	No	No	No	No	No	219	156	28.77	no	no	115	5.64	14.7	0	301	65			76.3	18	13	238	65	84									0
510	728	69	Man	173	69	23.05	Yes	Yes	No	No	No	No	No	No	No	No	198	99	50	yes	yes	164			0	285	69	179	8.1	60.8			171	54	121		9.4	56.4	41	43		193	119	55	165		9	59.1	28
511	729	50	Woman				No	No	No	No	No	No	No	No	No	No	204	119	41.67	no	no	153	9.38	13.8	0.04	291	56		5.5	87.9	15	11	211	50	212							185	114	53	89
512	731	66	Man	167.5	67.4	24.02	No	Yes	Ex	No	No	No	No	No	No	No	196	106	45.92	no	no	172			0	259	50		6.4	103.3	20	17	168	36	190		6.8	113.5	17	21		141	83	39	145			104.5	27
513	732	70	Woman	154	46	19.4	No	No	No	No	No	No	No	No	No	No	202	84	58.42	yes	yes	116			0	265	47				23	13	152	51	83				31	27	170	143	77	57	79		5.6	79	27
514	733	39	Man	180	82	25.31	No	No	No	No	No	No	No	No	No	No	193	118	38.86	no	no	175			0	242	36			76.1	15	15	173	41	138			87.1	11	21		221	146	46	190			85.6	26
515	734	54	Woman	158	61	24.44	No	No	No	No	No	No	No	No	No	No	221	93	57.92	yes	yes	72	8.62	14.2	0	291	56		5.6	104.6	16	19	172	43	178			89	18	17		163	83	36	218			87.5	16
516	735	65	Man				No	No	Ex	No	No	No	No	No	No	No	191	90	52.88	yes	yes	133			0	258	50				22	15	165	53	108				27	28		150	68	51	155				30
517	743	62	Man				Yes	No	No	No	No	No	No	No	No	No	198	82	58.59	yes	yes	143			0	280	64						165	69	69							171	88	68	76
518	744	39	Man				No	No	No	No	No	No	No	No	No	No	229	65	71.62	yes	yes	94	4.9	16.2	0.03	301	53		5.6	59.6	19	19	134	56	63				22	31		169	98	50	106				26
520	746	81	Woman				No	Yes	No	No	No	No	No	No	No	No	191	173	9.42	no	no	162			0	249	31	171	8.9				224	39	126		9	64.9	53	57		140	72	39	147		9.5		27
521	747	61	Woman	157	51	20.69	Yes	Yes	No	No	No	No	No	No	No	No	194	71	63.4	yes	yes	92			0	244	37	103	6				130	43	82	101	5.6					149	86	48	89		5.8	92	36
522	751	68	Woman				Yes	No	No	No	No	No	No	No	No	No	193	78	59.59	yes	yes	131			0	245	45		5.8	63.3	27	27	142	46	118			66.7	21	19				0
523	752	55	Woman	157	60	24.34	No	No	No	No	No	No	No	No	No	No	194	93	52.06	yes	yes	196			0	265	46	100	5.7				164	43	138				16	23		157	85	42	148				22
524	753	63	Man	166.8	73.9	26.56	No	No	Ex	No	No	No	No	No	No	No	190	85	55.26	yes	yes	160	6.64	15.4	0.69	270	48		5.3	68.8	26	54	141	37	151			74.2	24	39		161	82	44	174				24
525	755	63	Man				Yes	No	No	No	No	No	No	No	No	No	198	93	53.03	yes	yes	149			0	281	65				22	18	281	62	144				22	23		166	80	62	118				25
526	757	59	Woman	150	55.2	24.53	No	No	No	No	No	No	No	No	No	No	197	82	58.38	yes	yes	140	4.47	13.7	0.13	249	42		6	90.7	21	18	144	47	77							139	86	41	127		6.1	95.3	57
527	758	44	Man	173.4	68.3	22.72	No	No	Current	No	No	No	No	No	No	No	231	68	70.56	yes	yes	78	7.03	18	0.05	294	47		5.4	73.1	22	29	160	48	219				35	53		187	107	55	126				28
528	759	55	Man	169.5	76.3	26.56	Yes	No	Current	No	No	No	No	No	No	No	196	45	77.04	yes	yes	157			0	257	50						124	48	154				37	46	115	150	74	43	210		5.9	70.5	25
529	760	66	Woman				No	No	No	No	No	No	No	No	No	No	204	82	59.8	yes	yes	99	5.65	14.9	0.04	276	52		5.5	98.7	48	75	146	46	91				74	81		172	92	49	153				26
530	762	36	Man				No	No	No	No	No	No	No	No	No	No	207	83	59.9	yes	yes	146	5.09	4.94	0.02	290	54		5.8	90.2	23	26	152	47	108							177	101	46	148				21
531	763	77	Woman	158	63	25.24	Yes	No	No	No	No	No	No	No	No	No	210	110	47.62	no	no	165			0	275	42			86.3	23	19	179	41	183			79.4	22	18	110	176	115	40	173			80.5	18
532	764	58	Woman		48		No	No	No	No	No	No	No	No	No	No	196	76	61.22	yes	yes	68	3.67	13.6	0.07	320	110		5.4	74.7	25	26	188	94	89				15	16		190	85	93	58				22
533	765	72	Woman				No	No	No	No	No	No	No	No	No	No	196	125	36.22	no	no	182			0	261	51						202	46	154							208	131	59	120		5.5	79	19
534	766	74	Woman	153	59.2	25.29	Yes	No	No	No	No	No	No	No	No	No	218	86	60.55	yes	yes	97			0	313	73		5.9	56.1	24	24	193	88	95			66.1	31	31		219	111	90	70			50	24
535	767	41	Woman	160.6	67.4	26.13	No	Yes	No	No	No	No	No	No	No	No	194	73	62.37	yes	yes	142	7.05	14.8	0.06	246	42			72.7	26	35	127	40	95		5.7	81.9	22	24		115	62	34	115		6.5	78.4	19
536	769	71	Woman	155	64.85	26.99	Yes	No	No	No	No	No	No	No	No	No	226	58	74.34	yes	yes	199	6	14.9	0.05	282	36		5.5	51.9	25	31	112	41	64				23	26		144	87	40	85				22
537	770	61	Man	177.4	84.7	26.91	No	No	No	No	No	No	No	No	No	No	214	109	49.07	no	no	163	4.2	15.2	0.09	305	58		5.6	71.2	30	32	204	61	170				58	99		193	109	59	127				27
538	771	66	Woman				No	No	No	No	No	No	No	No	No	No	203	107	47.29	no	no	172			0	268	46						171	48	112				25	19	85	170	110	42	111			88.9	21
539	772	77	Woman				No	Yes	No	No	No	No	No	No	No	No	200	138	31	no	no	150			0	280	53			75.4	29	27	206	54	97		6.2	75.2	22	16		250	183	54	104				75.2
540	773	54	Man				Yes	No	Current	No	No	No	No	No	No	No	193	95	50.78	yes	yes	105			0	280	71						182	63	118							178	107	61	48
541	774	62	Woman	144.5	51.8	24.81	No	No	No	No	No	No	No	No	No	No	207	127	38.65	no	no	191			0	281	60	92	5.8				222	61	180			109.9	15	17		168	95	53	133		5.6	109.9	20
542	775	78	Woman	149	50.5	22.75	No	No	Ex	No	No	No	No	No	No	No	196					86	6.17	13.4	0	249	42		5.7	57.3	25	9												0
543	776	71	Woman		70.6		No	Yes	No	No	No	No	No	No	No	No	211	86	59.24	yes	yes	98			0	273	45	141	7				147	46	103		6.8	88.5	26	22		157	78	63	81	165	7.5
545	779	65	Woman	153	56	23.92	Yes	No	No	No	No	No	No	No	No	No	192	104	45.83	no	no	156			0	237	30	95	6				168	41	116							146	79	38	145
546	780	71	Woman				Yes	Yes	No	No	No	No	No	No	No	No	213	89	58.22	yes	yes	76			0	277	50		9	79.3	22	13	148	47	98		9.3	87.5	22	15	71	160	89	52	90		10.1	88.8	25
547	782	50	Man	166	64.7	23.48	No	No	No	No	No	No	No	No	No	No	190	66	65.26	yes	yes	125	6.38	16.5	0.02	257	42		5.2	58.7	22	13	135	48	104				22	15	91	139	73	50	81				21
548	784	63	Woman				Yes	No	No	No	No	No	No	No	No	No	207	95	54.11	yes	yes	109			0	274	50						162	48	97							171	87	48	179
549	785	45	Man				No	No	No	No	No	No	No	No	No	No	207	85	58.94	yes	yes	92	5.29	15.2	0.16	280	55		5.6	71.3	20	28	157	57	75				30	26		177	100	56	106				21
550	786	66	Woman	154.9	62.9	26.21	No	No	No	No	No	No	No	No	No	No	198	84	57.58	yes	yes	183	6.1	12.6	0	277	49			67.9	25	14	168	60	122									0
551	787	71	Woman	156	53.22	21.87	Yes	No	No	No	No	No	No	No	No	No	219	189	13.7	no	no	152			0	296	53			76.5	27	16	287	59	218			76.5	24	18	144	179	91	64	163			66.8	33
552	788	40	Man				No	No	No	No	No	No	No	No	No	No	200	213	0	no	no	169			0	272	38						274	40	105							175	104	38	164
553	792	67	Woman	147	46	21.29	Yes	Yes	No	No	No	No	No	No	No	No	190	98	48.42	no	yes	98			0	261	58		6.1	80.5	23	17	176	51	170		5.9	79	28	27				0
554	794	49	Man				No	No	No	No	No	No	No	No	No	No	192	98	48.96	no	yes	78			0	271	56						168	48	109	109			22	20		165	101	48	78				28
555	795	78	Woman	155	58.2	24.22	No	No	No	No	No	No	No	No	No	No	196	110	43.88	no	no	101	5.15	13.5	0	263	61		5.6	97.2	30	18	185	63	62				25	18	102			0
556	797	66	Woman	160	56.9	22.23	No	No	No	No	No	No	No	No	No	No	198	68	65.66	yes	yes	108	6.46	13	0.18	271	54		5.8	105	44	37	149	52	143	108	5.7		25	22	74			0
557	798	53	Man	165.8	74.2	26.99	No	No	No	No	No	No	No	No	No	No	196	84	57.14	yes	yes	84	4.95	16.1	0.15	269	56		5.4	98.1	34	42	167	58	125				33	41		145	78	54	66				25
558	800	55	Woman	160	60	23.44	No	No	No	No	No	No	No	No	No	No	191	91	52.36	yes	yes	94			0	240	71		6.2	105	20	12	174	65	82			100.7	20	17	154			0
559	801	66	Woman				No	No	No	No	No	No	No	No	No	No	211	98	53.55	yes	yes	155			0	294	56				45	55	163	44	107	105	5.8		25	28	67	156	99	42	95			94.5	21
560	802	61	Woman				No	No	No	No	No	No	No	No	No	No	201	103	48.76	no	no	101	5.5	14.8	0.05	264	43		6.3	92	27	25	164	41	99				19	18		151	86	44	107
561	807	65	Woman	156	46.6	19.15	No	No	No	No	No	No	No	No	No	No	221	104	52.94	yes	no	149			0	296			6.5	65.6	22	19	187	65	123		6.4	69.2	21	17		186	97	70	160			6.4	71
564	811	63	Woman				No	No	No	No	No	No	No	No	No	No	205	93	54.63	yes	yes	164	3.72	14	0.03	315	77		5.9	67.8	26	17	188	79	79				34	27		220	106	96	90				38
566	813	46	Man	168.4	68.3	24.08	No	No	Ex	No	No	No	No	No	No	No	211	81	61.61	yes	yes	96			0	266	48				32	29	184	61	208							195	103	49	214				40
567	814	32	Man	175	76.5	24.98	No	No	No	No	No	No	No	No	No	No	200					74			0	261	66			91.4	20	17	174	66	56			94.8	18	16				0
568	815	76	Woman	150.1	53.4	23.7	No	No	No	No	No	No	No	No	No	No	195	85	56.41	yes	yes	73			0	270	59			84.8	20	14	167	67	45			92.6	25	20		173	93	70	63		5.5	77.9	22
570	820	47	Woman	153.9	57.9	24.45	No	No	No	No	No	No	No	No	No	No	194	83	57.22	yes	yes	66	6.99	13	0.05	273	66		6	98.2	23	19	158	60	74				17	17		152	68	60	119				18
571	821	77	Woman	156	56	23.01	No	Yes	No	No	No	No	No	No	No	No	200	68	66	yes	yes	144			0	272	54		6.4	79.6	23	9	141	61	54		6.6	64.7	34	22		126	54	55	76		6.5	72.4	36
572	822	57	Woman	154.2	58.9	24.77	Yes	No	No	No	No	No	No	No	No	No	216	118	45.37	no	no	81			0	288	49			71.9	26	23	174	43	66			84.7	23	21	118	192	129	47	80			746.1	23
573	823	65	Woman	155	61	25.39	No	No	No	No	No	No	No	No	No	No	199	134	32.66	no	no	194	6.21	14.6	0	289	62		6.9	84	19	14	222	70	162		7	91.4	22	19		179	97	69	65	117	6.8
574	824	51	Man	163	77	28.98	No	No	No	No	No	No	No	No	No	No	198	94	52.53	yes	yes	95			0	267	53			65.3	21	18	150	49	67			66	21	16				0
575	825	57	Woman		60		No	No	No	No	No	No	No	No	No	No	238	101	57.56	yes	no	112			0	308	59			78.1	20	18	175	61	74			77	24	19				0
576	826	50	Man				No	No	Current	No	No	No	No	No	No	No	198	59	70.2	yes	yes	47	9.72	15.4	0.18	260	53		5.6	90.9	37	40	102	33	48				21	24		140	85	36	93				25
577	827	74	Woman	159	69	27.29	No	No	No	No	No	No	No	No	No	No	201	94	53.23	yes	yes	121	6.43	13.5	0	271	47		6.1	71.3	21	16	160	57	79			75.5	20	15		203	128	47	139				26
578	829	67	Woman	157.1	48.8	19.77	No	No	No	No	No	No	No	No	No	No	197	62	68.53	yes	yes	105			0	269	56			81	20	14	129	40	179			77.3	24	21		148	87	52	45			73.9	23
581	832	53	Woman	150.4	50.9	22.5	No	No	No	No	No	No	No	No	No	No	190	154	18.95	no	no	88			0	258	57			127.1	19	16	217	41	163			111.8	22	17	70	194	136	42	111			143.2	19
582	834	58	Woman				No	No	No	No	No	No	No	No	No	No	200	151	24.5	no	no	174			0.08	262	55		5.7	97.8	41	63	227	59	118			96	29	28		277	205	60	119		5.9	92.6	25
583	835	60	Man	162.8	62	23.39	Yes	Yes	Current	No	No	No	No	No	No	No	206	135	34.47	no	no	166	8.31	15.2	0	261	37		7.5	101.1	20	12	190	36	145		8	101.1	18	10		169	121	30	125			113.9	19
584	836	52	Woman				No	No	No	No	No	No	No	No	No	No	208	108	48.08	no	no	111	6.39	14.4	0.06	286	56		5.4	71.8	27	30	184	49	134				18	17		167	80	57	152				20
585	839	54	Woman				No	No	No	No	No	No	No	No	No	No	197	84	57.36	yes	yes	75	4.75	12.5	1.3	270	58		6	77	26	26	165	60	106				22	21		198	128	57	116				20
586	840	41	Woman	153.9	58.6	24.74	No	No	No	No	No	No	No	No	No	No	196	171	12.76	no	no	97			0	255	52	95	5.4				228	46	56	92	5.8		17	10	154			0
587	841	63	Woman	153.5	60.8	25.8	No	Yes	No	No	No	No	No	No	No	No	196	162	17.35	no	no	126	4.26	11.5	0	263	53		6.4	72.4	16	12	235	56	102		6.2	80.1	18	15		187	119	50	109		6.3	84	17
588	842	51	Woman				No	No	No	No	No	No	No	No	No	No	192	92	52.08	yes	yes	128	8.3	12.2	0.43	267	49		5.2	109.7	15	12	158	45	103				22	21		158	112	46	163				18
589	844	65	Man	163	55	20.7	No	No	No	No	No	No	No	No	No	No	194	111	42.78	no	no	82			0	263	53		5.2	81	52	38	176	46	95							156	85	53	92
590	845	65	Woman				Yes	No	No	No	No	No	No	No	No	No	203	92	54.68	yes	yes	164			0	273	43				22	23	160	48	101				24	16	129	148	81	43	119	98			23
591	847	68	Woman				Yes	No	No	No	No	No	No	No	No	No	194	88	54.64	yes	yes	102			0	263	42			90.1	23	29	155	46	99			77.2	30	45	80	133	70	51	58			77	22
592	850	35	Man		72		No	No	No	No	No	No	No	No	No	No	208	110	47.12	no	no	85	3.87	15.2	0	277	59			84.6	18	19	177	49	60			86.5	20	33		195	115	62	106			75.8	28
593	853	46	Man	175.9	79.7	25.76	Yes	Yes	No	No	No	No	No	No	No	No	202	107	47.03	no	no	195	10.78	13.7	0.59	252	30		10.1	86.1	12	11	159	39	97		7.5	93.6	26	30		147	85	40	109	125	7.2
594	854	57	Man	172	72	24.34	No	Yes	No	No	No	No	No	No	No	No	199	87	56.28	yes	yes	160	6.2	16.4	0	276	50		7.7	87.3	25	26	156	56	63		7.7	74.7	32	45		135	83	40	103		7.8	87.3	20
595	856	79	Woman	151	71.5	31.36	Yes	No	No	No	No	No	No	No	No	No	202	166	17.82	no	no	120			0	280	54			68.7	18	19	257	66	72			78.8	23	22		165	87	55	103			85.3	22
596	858	60	Woman				No	No	No	No	No	No	No	No	No	No	199	109	45.23	no	no	77	6.3	13	0.11	260	46		6.6	80.9	24	17	179	50	100				22	17		159	92	51	80				31
597	859	51	Woman				No	No	No	No	No	No	No	No	No	No	205	94	54.15	yes	yes	168	5.71	13.5	0.02	297	58		7	92.7	21	21	163	57	60	105	7		17	12		214	124	68	111	129	7.7
598	860	76	Woman	146.4	51.8	24.17	Yes	Yes	No	No	No	No	No	No	No	No	199	143	28.14	no	no	103	6.39	12.6	0.07	264	50	178	8.3	78.6	20	18	249	47	326		11.3	70.5	22	35		168	79	40	223		8	96.4	24
600	863	80	Woman				Yes	No	No	No	No	No	No	No	No	No	190	97	48.95	no	yes	70	6.67	13.7	0.14	264	54			86.9	24	23	166	54	73			86.7	31	26	76	176	113	48	102			74.3	26
601	864	79	Woman				Yes	No	No	No	No	No	No	No	No	No	191	72	62.3	yes	yes	150			0	272	55			65.2	30	15	152	57	115			65.2	26	28	256	176	83	66	136			65.1	30
602	865	61	Woman	154.5	61.6	25.81	No	No	No	No	No	No	No	No	No	No	200	149	25.5	no	no	140			0	280	52						228	45	169							186	100	63	113
603	866	56	Man	168	68	24.09	No	No	Current	No	No	No	No	No	No	No	202	79	60.89	yes	yes	178	8.1	16.4	0.27	280	42		5.7	75.3	17	19	161	41	205			75.3	22	31		174	91	40	217			78.8	18
604	867	62	Man	175.6	61.2	19.85	No	Yes	No	No	No	No	No	No	No	No	229	116	49.34	no	no	147			0	295	54		11	81.4	19	24	171	37	85		9.6	88.9	24	21		143	86	40	137		11.4	98.9	25
605	868	63	Woman				No	No	No	No	No	No	No	No	No	No	199	95	52.26	yes	yes	107			0	271	51						172	47	151							174	101	52	107
606	869	68	Woman	162	64	24.39	No	No	No	No	No	No	No	No	No	No	206	98	52.43	yes	yes	191			0	286	55			90.1	22	16	178	45	192			77	17	14	52			0
607	870	41	Man				No	No	No	No	No	No	No	No	No	No	198	139	29.8	no	no	171	8.68	16.5	0.29	264	47			77.8	36	46	226	49	191				28	39	100	154	61	50	216
608	873	62	Woman		56		No	No	No	No	No	No	No	No	No	No	197	108	45.18	no	no	75	5.09	13.2	0.06	249	37		5.9	96.4	22	18	164	40	79							137	77	33	134				17
610	877	73	Woman				No	No	No	No	No	No	No	No	No	No	247	104	57.89	yes	no	115	6.05	13.5	0.22	343	73		6.1	76	34	29	201	71	129							183	88	65	152
611	878	82	Woman	147.2	65	30	Yes	Yes	No	No	No	No	No	No	No	No	225	116	48.44	no	no	131	5.79	10.9	0	306	55		6.6	57.4	28	21	199	61	111	111	6.3	64.7	24	22	77	243	164	54	124	100	6.2	64.7	25
612	879	45	Man		75		No	No	No	No	No	No	No	No	No	No	193	130	32.64	no	no	120	9.46	16.7	0	265	48			108.1	28	42	192	45	83			110.9	33	35				0
613	881	50	Man				No	No	Ex	No	No	No	No	No	No	No	193	112	41.97	no	no	157	5.62	16.4	0.05	271	47		5.7	59.7	30	35	169	42	77							271	200	50	107		5.9	65	30
615	885	70	Woman	155.1	54	22.45	No	Yes	No	No	No	No	No	No	No	No	193	99	48.7	no	yes	111			0	283	74		6.7	27.3	14	9	185	70	132		7.3	22.3	23	31		125	58	50	95		5.9	12.5	37
616	887	42	Man				No	No	Current	No	No	No	No	No	No	No	199	183	8.04	no	no	135			0	264	43						251	49	93				29	61	143	158	89	43	131				23
617	888	68	Man				No	No	Ex	No	No	No	No	No	No	No	190	81	57.37	yes	yes	57	5.9	15.2	0.09	258	57		5.6	80.2	43	40	170	70	96							212	143	56	67
618	889	65	Woman	153	52	22.21	No	No	No	No	No	No	No	No	No	No	203	91	55.17	yes	yes	143			0	263	49						165	52	109			85.9	24	22		134	68	45	99			87.4	23
619	904	66	Woman	167	65	23.31	Yes	No	No	No	No	No	No	No	No	No	215	64	70.23	yes	yes	120			0	254	30			77.5	19	15	111	27	93			85.1	100	147	101	230	168	33	164			76	22
620	905	70	Woman	157	63	25.56	Yes	No	No	No	No	No	No	No	No	No	204	98	51.96	yes	yes	143	6.24	13	0.55	273	43		5.8	90.4	27	32	163	40	125				22	29		182	109	45	141				26
621	906	46	Woman	155.2	56.6	23.5	No	No	No	No	No	No	No	No	No	No	288	237	17.71	no	no	77		13.1	0	362	59	78		120.1	16	9	310	58	76				14	11		289	208	59	111				17
622	907	46	Man				No	No	Ex	No	No	No	No	No	No	No	194	94	51.55	yes	yes	97	6.29	16.2	0.08	268	55		5.4	83.5	19	24	172	60	92				22	27		169	98	57	71				29
623	908	35	Man				No	No	No	No	No	No	No	No	No	No	202	97	51.98	yes	yes	104	4.22	16.2	0.09	279	56		5.5	78.4	43	56	165	48	98				27	42		171	87	53	153				29
624	910	57	Man	175	75.3	24.59	No	No	No	No	No	No	No	No	No	No	209	121	42.11	no	no	60	4.46	15.1	0.04	285	66			78.5	28	29	206	64	104			83.3	25	27	159			0
625	911	62	Woman	148	56	25.57	No	Yes	No	No	No	No	No	No	No	No	190	146	23.16	no	no	196			0		52	158	7.9				227	65	78	154	8.2		57	54		162	83	63	98		8.3	64.3	28
626	912	73	Woman	154.4	59.9	25.13	Yes	No	No	No	No	No	No	No	No	No	196	105	46.43	no	no	155	6.54	12	0	279	58			64.2	17	11	195	61	143		6	59.4	19	9				0
628	914	60	Man				Yes	No	No	No	No	No	No	No	No	No	203	34	83.25	yes	yes	193			0	277	63				19	10	141	58	245				76	78		242	117	41	419				36
629	915	51	Woman	156.3	68	27.83	No	No	No	No	No	No	No	No	No	No	216	193	10.65	no	no	188			0	287	59		6.1	89.3	23	21	278	66	161		5.9	100.9	23	21		200	120	57	167			98.6	22
630	916	53	Man	163	59.4	22.36	No	No	Ex	No	No	No	No	No	No	No	209	154	26.32	no	no	71	5.96	14.9	0.02	260	37		5.4	86.4	25	22	208	40	71							241	175	51	77				30
631	919	78	Woman	148	55.9	25.52	Yes	Yes	No	No	No	No	No	No	No	No	191	90	52.88	yes	yes	151			0	256	61			90.2	28	37	172	68	129		8.7	85.6	28	56		202	122	67	102		6.9	64.7	24
632	920	60	Woman	153	66	28.19	Yes	No	No	No	No	No	No	No	No	No	198	90	54.55	yes	yes	106	6.34	14	0	268	53			80.9	21	18	165	55	98				25	21	32	194	108	70	105			98.9	29
633	921	45	Man	171	78	26.67	No	Yes	No	No	No	No	No	No	No	No	203	111	45.32	no	no	186			0	272	52		11.1	91.7	22	32	195	46	326		6.4	97.9	31	46		104	47	40	122		6.7	93.6	24
634	922	59	Man	160	55	21.48	No	No	No	No	No	No	No	No	No	No	196	55	71.94	yes	yes	139	8.56	15.6	0	243	45		5.6	88.1	35	38	114		90			80.4	40	43	124	185	117	56	104			85.6	34
635	923	39	Man	173	78.5	26.23	No	No	No	No	No	No	No	No	No	No	204	100	50.98	yes	no	186			0	243	32			100.3	32	62	166	32	169			95.2	25	47	42			0
636	924	55	Woman				Yes	No	No	No	No	No	No	No	No	No	194	104	46.39	no	no	97	6.69	13.4	0.03	259	53		5.6	78.7	18	16	184	54	129				17	16		209	125	55	143				29
637	925	75	Man	176	73	23.57	No	No	No	No	No	No	No	No	No	No	200	93	53.5	yes	yes	159			0	255	34	111	5.7				158	53	100		5.7	63.3	25	15		138	75	47	88			65.8	23
638	926	83	Woman	157	54.5	22.11	Yes	No	No	No	No	No	No	No	No	No	235	122	48.09	no	no	155			0	295	48						209	52	176							222	142	46	170
639	927	58	Woman	155.5	68.9	28.49	No	No	No	No	No	No	No	No	No	No	216	136	37.04	no	no	83		13.9	0	305	72	104			20	15	224	75	63			73.4	23	21		214	117	82	75			75.6	22
640	928	65	Man	165	71	26.08	No	Yes	No	No	No	No	No	No	No	No	216	116	46.3	no	no	116	7.04	17	0.3	276	44		10.6	91.8	33	55	179	45	104		7.1	91.5	25	32				0
641	929	49	Man				No	No	Current	No	No	No	No	No	No	No	192	104	45.83	no	no	87	6.2	15.5	0.04	247	38		6.1	69.9	25	28	167	46	86				21	22		164	98	42	119
642	931	74	Woman				No	No	No	No	No	No	No	No	No	No	239	103	56.9	yes	no	160	6.99	12.9	0	304	51			79.8	38	29	202	58	203				43	37	50	163	93	47	124			100.2	20
643	932	49	Man	170	66	22.84	No	No	Current	No	No	No	No	No	No	No	195	82	57.95	yes	yes	182	7.68	15.3	0	250	42		5.7	100.3	19	14	143	49	219			122.4	47	33		181	116	46	164		6.2	107.8	22
644	933	51	Man				Yes	No	Ex	No	No	No	No	No	No	No	202	67	66.83	yes	yes	185			0	265	51				24	28	153	68	109		6.4	102.7	27	46		150	73	57	98	99	5.8		29
646	937	63	Woman	148	49	22.37	No	No	No	No	No	No	No	No	No	No	234	95	59.4	yes	yes	80	4.59	13.3	0	337	89			90.1	23	23	184	78	87		5.3	100.4	24	24		181	94	80	71			87.1	25
647	938	70	Woman				No	No	No	No	No	No	No	No	No	No	190	165	13.16	no	no	146			0	278	55			67	20	13	243	55	167			62.8	27	22		212	122	66	84				57.6
649	943	45	Man	172	70.4	23.8	No	No	Current	No	No	No	No	No	No	No	193	55	71.5	yes	yes	183	7.22	13.4	0	278	56		16.4	88	13	17	120	41	189		6.5	95.9	17	28		85	32	36	70		6.8	94.7	12
650	944	59	Woman	155.2	60.3	25.03	Yes	No	No	No	No	No	No	No	No	No	201	114	43.28	no	no	147	4.3	12.6	0	273	53			89.8	19	19	206	76	79									0
651	945	54	Man	166.6	64.4	23.2	No	No	No	No	No	No	No	No	No	No	198	199	0	no	no	53			0	249	40				24	16	257	51	37							169	111	47	53				32
652	948	45	Man				No	No	Ex	No	No	No	No	No	No	No	202	112	44.55	no	no	152			0	288	63						199	67	118				31	36		187	115	63	94				30
653	949	68	Woman				No	No	No	No	No	No	No	No	No	No	215	101	53.02	yes	no	181			0	284	50						177	59	86							177	100	47	151
655	952	56	Woman	153	57	24.35	No	No	No	No	No	No	No	No	No	No	198	85	57.07	yes	yes	130	5.21	12.9	0	269	67	95	6.3	106.6	21	19	170	50	175				22	19	94			0
656	954	58	Woman	167	63	22.59	No	No	No	No	No	No	No	No	No	No	230	97	57.83	yes	yes	82	5.75	13.2	0	309	56			87.2	21	30	168	50	131		5.6	102.2	66	105		203	128	55	109			100.3	28
658	956	55	Man	173	63	21.05	No	No	No	No	No	No	No	No	No	No	210	120	42.86	no	no	34			0	278	61			95.3	34	36	188	54	70							215	150	46	96			94.1	33
659	957	52	Woman				No	No	No	No	No	No	No	No	No	No	192	175	8.85	no	no	176			0	263	55			110	28	18	239	53	133			92.8	26	16		220	126	71	123			101.5	19
660	959	59	Woman	145	46.9	22.31	No	No	No	No	No	No	No	No	No	No	194	102	47.42	no	no	76		13.3	0	291	82	89		85.9	28	23	191	71	91				32	41		167	73	72	111				30
661	960	82	Woman				No	No	No	No	No	No	No	No	No	No	194	97	50	yes	yes	76			0	247	45						173	62	68			65.4	23	14	95	163	90	52	104	116	5.2		23
662	961	53	Man	171	66	22.57	Yes	No	No	No	No	No	No	No	No	No	192	113	41.15	no	no	107			0	259	48			82.3	49	39	169	36	205			82.3	46	52	90	240	187	44	146			97.1	42
663	968	70	Woman	155	54	22.48	Yes	No	No	No	No	No	No	No	No	No	190	89	53.16	yes	yes	144			0	248	48						160	54	86							157	93	54	102		5.8	109.9	30
664	969	65	Woman				No	No	No	No	No	No	No	No	No	No	192	130	32.29	no	no	95			0	283	58						206	48	138							257	185	55	86
665	970	49	Man				No	No	No	No	No	No	No	No	No	No	191	97	49.21	no	yes	100	5.12	15.7	0.06	253	42		5.3	77.3	19	16	166	50	93				20	20		162	96	46	98
666	972	47	Woman	159	59	23.34	No	No	Ex	No	No	No	No	No	No	No	222	134	39.64	no	no	136	10.44	13.6	0	287	50		5.6	119	15	10	248	42	361		5.5	119	16	12				0
667	973	40	Woman	158.5	54.2	21.57	No	Yes	No	No	No	No	No	No	No	No	215	154	28.37	no	no	109	6.31	11.5	0	281	56		12.9	53.6	23	13	220	50	108		7	53.3	18	10		144	72	54	89			2.8	12
668	974	71	Woman				Yes	No	No	No	No	No	No	No	No	No	190	77	59.47	yes	yes	163			0	263	39		5.7	96	19	15	149	41	153			78.3	26	20		160	93	40	134			105.2	28
669	976	83	Woman	158	72.2	28.92	No	No	No	No	No	No	No	No	No	No	193	69	64.25	yes	yes	101			0	255	48	93	5.7				116	23	111			89.1	19	12	43			0
670	978	55	Man	173.5	74	24.58	No	Yes	No	No	No	No	No	No	No	No	192	94	51.04	yes	yes	163			0	251	26	339	7.2				169	37	281		6.1	102.3	19	21		161	96	41	176		7.2	89	24
671	979	53	Man	178.9	76.3	23.84	No	No	Current	No	No	No	No	No	No	No	197	119	39.59	no	no	131	7.01	15.6	0.09	270	47		5.5	85.1	20	26	194	50	127			95.7	17	17	75	197	112	56	143	120	5.8
672	980	56	Woman	150	52	23.11	No	Yes	No	No	No	No	No	No	No	No	226	116	48.67	no	no	128	5.93	14.5	0.16	280	44		10.2	121.1	15	20	184	42	85		6.6	126.6	15	16				0
673	981	53	Woman	158	59	23.63	No	No	No	No	No	No	No	No	No	No	214	175	18.22	no	no	114			0	299	62			81.4	19	13	241	52	72			78.8	18	11	58			0
674	983	66	Woman	147.8	56.2	25.73	Yes	Yes	No	No	No	No	No	No	No	No	190	85	55.26	yes	yes	98			0	252	48		6.2	109	22	15	158	57	93		6.2	96.6	20	13		178	108	54	124		6.1	113.3	20
675	984	81	Woman	156	53	21.78	Yes	No	No	No	No	No	No	No	No	No	194	91	53.09	yes	yes	154	4.4	12.1	0	281	63		5.9	121.8	14	11	168		94			121.5	24	20	121	167	78	65	118				25
676	985	53	Woman	151	59	25.88	No	No	No	No	No	No	No	No	No	No	229	75	67.25	yes	yes	98	4.55	13.5	0.08	274	48		5.5	76.7	20	27	150	55	101	100	5.4		31	46	73	153	80	58	76	92		103.4	40
677	986	80	Woman				No	No	No	No	No	No	No	No	No	No	191	114	40.31	no	no	125			0	252	46	106	6.2				178	38	132	123	6.5							0
678	987	54	Man	158	59	23.63	No	No	No	No	No	No	No	No	No	No	191	172	9.95	no	no	160	6.75	15.5	0	264	44			79.4	23	22	249	42	173			75.9	19	20		231	157	44	148			68	19
679	988	56	Man	170	73.5	25.43	No	No	Ex	No	No	No	No	No	No	No	199	159	20.1	no	no	142			0	268	66				28	30	238	44	174				26	38		181	91	59	156
680	990	53	Woman				No	No	No	No	No	No	No	No	No	No	217	86	60.37	yes	yes	98	5.86	10.6	0.05	286	49		5.37	97.8	18	13	184	37	303				19	16		264	191	44	147				18
681	991	32	Woman	142.8	49.1	24.08	Yes	No	No	No	No	No	No	No	No	No	205	142	30.73	no	no	129	4.86	10.5	0	256	47		5.6	130.7	15	8	213	48	116				19	13	107	221	139	46	178
682	992	44	Man				Yes	No	Ex	No	No	No	No	No	No	No	241	225	6.64	no	no	199			0	309	47				26	32	297	51	131				21	22		213	134	56	145			75.7	23
683	993	70	Woman	157.9	60.1	24.11	Yes	No	No	No	No	No	No	No	No	No	200	121	39.5	no	no	180			0	276	52		6.1	67	19	21	207	53	220			66.8	22	20		143	69	27	176			62.8	17
685	995	62	Woman	150.7	64.15	28.25	Yes	No	No	No	No	No	No	No	No	No	201	97	51.74	yes	yes	107	15.12	13.9	0	271	56	125	6.1	78.8			165	43	126				22	14	80	173	110	49	72	101	6.1
687	1000	80	Man	165	61	22.41	No	No	No	No	No	No	No	No	No	No	192	112	41.67	no	no	112	3.63	16	0	278	68		5.8	74.2	18	17	195	63	98							203	148	44	54			84.9	26
689	1002	68	Woman	162	63	24.01	Yes	No	No	No	No	No	No	No	No	No	202	56	72.28	yes	yes	122			0	258	43						119	44	90			90.4	23	21		178	102	54	111		5.8	101	20
690	1004	78	Woman	167	56.2	20.15	No	No	No	No	No	No	No	No	No	No	191	68	64.4	yes	yes	88	8.18	13.7	0	260	57		6.5	80	40	29	141	59	81			91.6	44	34	91	178	88	63	113				55
691	1007	67	Woman	157.3	58	23.44	No	No	No	No	No	No	No	No	No	No	215	116	46.05	no	no	140		13.5	0	294	51	89		90.4	23	19	193	60	125				22	22	220	172	93	59	87				23
692	1008	76	Woman	142.2	54.1	26.75	No	No	No	No	No	No	No	No	No	No	214	95	55.61	yes	yes	170			0	287	50				14	14	181	63	116				17	20	82	283	201	62	102				20
694	1010	62	Woman	155.4	58.8	24.35	No	No	No	No	No	No	No	No	No	No	237	87	63.29	yes	yes	93	4.89	12.5	0.09	314	58		5.8	92	21	11	157	50	146				18	8	60	182	104	53	122			78.6	20
695	1011	60	Woman				Yes	No	No	No	No	No	No	No	No	No	210	166	20.95	no	no	59			0	319	80			123.4	30	29	251	64	103			117.7	29	31				0
696	1012	70	Woman	157	55	22.31	No	No	No	No	No	No	No	No	No	No	190					75			0	272	70			81.6	23	17												0
697	1013	63	Man				No	No	No	No	No	No	No	No	No	No	191	99	48.17	no	yes	81			0	246	50				32	38	153	47	89				33	51		174	114	51	50			80.1	30
700	1020	61	Woman	144	62	29.9	No	No	No	No	No	No	No	No	No	No	227	107	52.86	yes	no	170	5.49	13.2	0.04	282	40		5.9	71.6	18	21	175	47	107				23	29	177	174	107	44	116
701	1022	60	Woman				No	No	No	No	No	No	No	No	No	No	204	77	62.25	yes	yes	90	7.6	13.2	0.03	290	68		5.8	107.9	17	13	167	72	92				22	20		195	101	73	107				24
702	1024	40	Woman		57		No	No	No	No	No	No	No	No	No	No	195	102	47.69	no	no	66			0	288	85				21	11	183	69	60				18	15		162	78	75	45				20
703	1025	43	Woman				No	No	No	No	No	No	No	No	No	No	194	134	30.93	no	no	143			0	272	61						226	69	113							167	88	64	73
704	1026	45	Woman				Yes	No	No	No	No	No	No	No	No	No	204	79	61.27	yes	yes	175	5.93	14.5	0.09	277	56		5.8	131.6	35	72	155	46	148	98	5.5	99.5	22	28	92	169	95	50	118	97	5.7	104.6	18
705	1027	46	Man	180	80	24.69	No	Yes	Current	No	No	No	No	No	No	No	220	79	64.09	yes	yes	197			0	286	42		6.9		41	86	135	42	109		6.1	92.9	31	44		165	101	47	87		6.6	84.1	24
706	1028	58	Woman				No	No	No	No	No	No	No	No	No	No	198	94	52.53	yes	yes	104			0	262	55						173	45	172							169	99	51	95
707	1029	42	Man	175.7	70.4	22.8	No	No	Current	No	No	No	No	No	No	No	207	157	24.15	no	no	87			0	276	52			78.2	16	11	226	46	159			85.6	18	19		233	182	48	96			74.1	15
708	1032	69	Woman		60		No	No	No	No	No	No	No	No	No	No	223	129	42.15	no	no	171	3.84	14.3	0.1	310	53		6	76.8	23	26	201	50	111				21	28		191	108	54	144
709	1033	63	Woman	154	57	24.03	Yes	No	No	No	No	No	No	No	No	No	196	98	50	yes	yes	89	7.6	13.6	0	258	44			86.2	23	17	175	35	210			92.4	27	23		198	116	40	208			90.7	34
710	1034	57	Man	175	75	24.49	No	No	Ex	No	No	No	No	No	No	No	191	84	56.02	yes	yes	86			0	278	86	124	6.8				182	72	131	130	6.7		54	70	216	173	68	79	130	134	6.5		79
711	1036	58	Woman				No	No	No	No	No	No	No	No	No	No	206	81	60.68	yes	yes	91		13.1	0	291	67	89		89.8	19	16	177	59	183				15	16		170	87	64	95				21
712	1037	55	Woman	156	72	29.59	Yes	No	No	No	No	No	No	No	No	No	200	83	58.5	yes	yes	136	9.84	13.3	0	269	52		6	126.6	21	29	143	43	84				18	18	69			0
713	1038	67	Woman		70		Yes	No	No	No	No	No	No	No	No	No	196	95	51.53	yes	yes	95	5.57	12.8	0	262	62			92.1	22	22	180	66	141			99.1	25	30	62	198	103	68	197			95.1	23
714	1040	57	Man		87		No	No	No	No	No	No	No	No	No	No	194	78	59.79	yes	yes	118	4.78	15.2	0.11	259	41		5.8	75.8	49	71	153	46	145				41	53		149	83	45	106				36
715	1041	60	Woman	146.1	47.2	22.11	Yes	No	No	No	No	No	No	No	No	No	219	108	50.68	yes	no	161			0	302	54						184	55	104							154	91	55	113				27
716	1042	60	Woman	164.2	74.5	27.63	Yes	No	No	No	No	No	No	No	No	No	200	78	61	yes	yes	129			0	246	41						144	50	81				28	26	138	160	94	51	96			102.7	26
717	1043	56	Man	170.4	73	25.14	No	No	Ex	No	No	No	No	No	No	No	192	104	45.83	no	no	155			0	252	44				39	67	176	47	126				24	36		172	96	30	229			100.7	37
719	1047	80	Woman	154.1	65.3	27.5	Yes	No	No	No	No	No	No	No	No	No	205	143	30.24	no	no	115	6.32	12.6	0	270	39			103.9	19	15	207	43	107							220	154	44	111
720	1048	79	Woman				Yes	Yes	No	No	No	No	No	No	No	No	199	101	49.25	no	no	166	5.49	14.3	0.09	279	46		6.7	86.9	22	20	180	54	124			79	20	20	69	206	129	50	136			81.6	18
721	1049	59	Woman				Yes	No	No	No	No	No	No	No	No	No	240	93	61.25	yes	yes	199			0	322	55			51.4	25	18	170	60	84			55	221	17		165	80	64	105			52.9	25
722	1050	72	Man	155.6	70.45	29.1	No	No	Current	No	No	No	No	No	No	No	190	113	40.53	no	no	133	5.3	14.9	1.87	248	31			121.4	28	31	182	39	148							107	61	65	30				24
723	1051	77	Woman				Yes	No	No	No	No	No	No	No	No	No	197	160	18.78	no	no	93			0	262	47	121	6.1		20	21	216	42	114		6.2	129.5	23	33		193	122	61	75	108	6.3		25
725	1053	62	Woman	145.5	48.8	23.05	No	Yes	No	No	No	No	No	No	No	No	190	134	29.47	no	no	128	10.02	15.1	0.45	272	53		10	89.2	58	86	204	48	111		7.1	87.7	20	21				0
726	1054	45	Man	167	65	23.31	No	Yes	No	No	No	No	No	No	No	No	202	104	48.51	no	no	135			0	271	52		12.4	108.1	20	16	181	60	169		9.2	111.4	18	14		156	86	49	156			100.2	22
727	1055	64	Woman	155.2	59.2	24.58	Yes	Yes	No	No	No	No	No	No	No	No	199	64	67.84	yes	yes	195	6.06	14	0.26	270	42		7.1	114.4	27	43	124	42	89			119.5	22	27	55			0
729	1058	59	Woman	156.6	79	32.21	No	No	No	No	No	No	No	No	No	No	191	105	45.03	no	no	166			0	259	43						194	51	190				26	47	48	184	105	51	142
731	1063	60	Woman	167	60	21.51	No	No	No	No	No	No	No	No	No	No	215	85	60.47	yes	yes	173			0	297	47	84		94.6	28	20	151	46	118			94.3	25	17	62	171	104	48	117			85.2	31
732	1065	61	Man	173	64.6	21.58	No	No	No	No	No	No	No	No	No	No	218	65	70.18	yes	yes	77			0		42						106	27	32			133.2	29	28				0
733	1067	58	Man	165	60.8	22.33	Yes	Yes	Ex	No	No	No	No	No	No	No	203	159	21.67	no	no	158			0	296	61	224	14.7	31.8			247	56	159			30.4	20	16		208	111	84	64			22.5	28
734	1069	66	Woman	156	57.6	23.67	Yes	No	No	No	No	No	No	No	No	No	191	79	58.64	yes	yes	122	6.55	13.6	0.02	225				80	21	13	140	36	169			70	14	11				0
735	1071	56	Man				No	No	Current	No	No	No	No	No	No	No	222	118	46.85	no	no	134			0	272	31	89	5.4				178	33	135				19	18		197	125	34	190			94.9	19
736	1074	86	Woman	147.8	52.4	23.99	Yes	Yes	No	No	No	No	No	No	No	No	191	76	60.21	yes	yes	122	8.31	11.5	0.84	269	62		8.9	82.4	16	21	173	77	107		8.7	52.8	16	13		154	63	74	99		8	59.5	16
737	1075	54	Woman	160.8	58.2	22.51	No	No	No	No	No	No	No	No	No	No	192	87	54.69	yes	yes	165			0	267	55			72.2	16	16	161	53	103			75.3	16	19		221	115	74	158			58.5	15
738	1076	69	Woman	156	55	22.6	Yes	No	No	No	No	No	No	No	No	No	194	106	45.36	no	no	182			0	264	47			89.8	23	11	174	47	77			77	21	14	137	179	109	52	101			89.8	27
739	1077	63	Woman				Yes	No	No	No	No	No	No	No	No	No	196	129	34.18	no	no	89			0	279	57			91.7	16	11	214	67	69			78.6	16	13	58	185	113	57	126			68.6	19
740	1078	55	Man	165	81	29.75	Yes	No	No	No	No	No	No	No	No	No	191	103	46.07	no	no	182			0	253	53						190	53	172							179	90	48	205
742	1081	59	Man	173	78	26.06	Yes	No	No	No	No	No	No	No	No	No	195	110	43.59	no	no	133		14.7	0	270	48	87		99.3	30	40	187	52	135				26	36		122	69	39	68				43
743	1082	72	Woman				Yes	Yes	No	No	No	No	No	No	No	No	199	99	50.25	yes	yes	145	6.07	11.9	0	282	54		7.2	52.7	20	14	168	48	105	158	6.7		19	15	73	176	108	56	94		6.5	45.6	17
744	1084	57	Woman	153	67	28.62	No	No	No	No	No	No	No	No	No	No	197	165	16.24	no	no	127	6.03	14.1	0	284	62		5.9	115.2	23	21	245	55	123			112.8	22	24		259	178	58	115			110.5
746	1086	67	Woman	156	59	24.24	No	No	No	No	No	No	No	No	No	No	198	86	56.57	yes	yes	158		14.5	0	276	46	102		69	29	17	159	45	139			69	31	21	124	191	114	52	1247			62	50
747	1088	77	Woman	148.3	65.1	29.6	No	No	No	No	No	No	No	No	No	No	223	179	19.73	no	no	159	6.65	13.7	0.15	300	45			103.4	27	29	246	45	111			109.8	27	28		175	102	47	129			99.1	33
749	1090	76	Man				No	Yes	No	No	No	No	No	No	No	No	201	93	53.73	yes	yes	102			0	260	49		7	70.1	24	25	151	41	119		6.7	78.3	19	19				0
750	1093	71	Woman	151	55	24.12	No	Yes	No	No	No	No	No	No	No	No	197	161	18.27	no	no	110			0	256	47		6.7	79	17	14	225	46	89			83	19	13		179	102	52	126			74.3	22
751	1095	61	Woman				Yes	No	No	No	No	No	No	No	No	No	201	103	48.76	no	no	106	5.04	13.2	0.15	281	59		6.1	87.4	27	27	182	56	115				26	29		155	77	61	83				34
752	1096	72	Woman	153.6	68	28.82	No	Yes	No	No	No	No	No	No	No	No	213	123	42.25	no	no	132			0	303	69		6.8	83.9	63	74	188	43	152		7.3	100.2	60	54				0
753	1097	62	Woman				Yes	No	No	No	No	No	No	No	No	No	206	100	51.46	yes	no	87			0	275	48			62.1	20	15	181	68	50			63.7	17	31	51	176	106	60	96			68	29
755	1102	51	Woman	158	52	20.83	No	No	No	No	No	No	No	No	No	No	194	134	30.93	no	no	182		14.5	0	280	50	88		85.1	20	17	210	43	163			92.3	22	19				0
757	1104	61	Woman	159	56	22.15	No	No	No	No	No	No	No	No	No	No	200					162			0	251	44			99.7	23	21												0
760	1107	43	Man				No	No	Current	No	No	No	No	No	No	No	191	62	67.54	yes	yes	157	9.43	15.9	0	271	49		5.8	79.6	29	54	126	47	84				26	46				0
761	1109	32	Woman				No	No	No	No	No	No	No	No	No	No	256	220	14.06	no	no	73			0		59						282	68	68			151.9	17	11				0
762	1110	57	Man	167.4	75.05	26.78	Yes	Yes	Current	No	No	No	No	No	No	No	254	96	62.2	yes	yes	128	8.02	15.1	0	351	83		8.8	48.4	17	9	171	63	66		6	49.1	13	10		181	99	58	103		6.1	45.4	25
763	1111	58	Man	166	75	27.22	Yes	No	Current	No	No	No	No	No	No	No	192	92	52.08	yes	yes	148			0	288	58			83.4	17	20	195	70	210		6.4	83.4	24	31	137	282	188	63	243			83.1	26
764	1113	50	Man	178	74.9	23.64	No	No	Current	No	No	No	No	No	No	No	194	190	2.06	no	no	88			0	240	47			87.8	18	25	276	42	409			105.8	25	47		173	108	37	274			117.9	28
766	1116	71	Woman		51		Yes	Yes	No	No	No	No	No	No	No	No	194	133	31.44	no	no	116			0	279	72		10.9	88.3	18	19	215	59	140		11.5	96.7	20	20				0
767	1118	62	Woman	158	53	21.23	No	Yes	No	No	No	No	No	No	No	No	209	157	24.88	no	no	103			0	271	48		8	100.4	18	17	218	46	149		8.3	91.4	20	23				0
768	1119	61	Woman				No	No	No	No	No	No	No	No	No	No	191					125			0	257	46			71.1	32	23												0
769	1122	62	Woman	154.1	53.8	22.66	No	No	No	No	No	No	No	No	No	No	247	112	54.66	yes	no	162			0	329	50			45.8	20	5	190	60	92			49.1	36	11		215	130	67	91			52.3	26
770	1123	71	Woman	160	58	22.66	No	No	No	No	No	No	No	No	No	No	199	119	40.2	no	no	183			0	274	50			91.2	19	14	193	60	79			104	23	15	106	193	110	71	99			105.8	18
772	1126	58	Woman	154	70	29.52	Yes	Yes	No	No	No	No	No	No	No	No	194	111	42.78	no	no	194	5.82	13.7	0.04	273	47			93.4	20	14	195	54	194			93.4	22	15	73	145	70	57	111			93	20
773	1127	60	Woman				Yes	No	No	No	No	No	No	No	No	No	211	145	31.28	no	no	104	6.77	13.7	0.04	262	49		5.7	97.1	22	18	222	49	140							206	130	49	134
774	1128	70	Woman				Yes	No	No	No	No	No	No	No	No	No	211	96	54.5	yes	yes	72			0	299	62			89.5			170	61	67				23	14	88			0
775	1130	71	Woman	147	63.1	29.2	Yes	No	No	No	No	No	No	No	No	No	252	81	67.86	yes	yes	137			0	323	44						146	36	141			59.1	29	24	72	158	89	54	74			59.1	20
777	1132	63	Woman	154.5	58	24.3	No	No	No	No	No	No	No	No	No	No	198	144	27.27	no	no	84	6.05	12.5	0	264	68		5.7	109.7	25	20	243		62			73.7	34	68				0
778	1133	50	Woman	154	59	24.88	No	Yes	No	No	No	No	No	No	No	No	203	126	37.93	no	no	82			0		49		11.1				190	50	90		6	92	10	8				0
783	1138	52	Man				Yes	No	Ex	No	No	No	No	No	No	No	204	175	14.22	no	no	176	5.46	16.7	0	268	38			84.6	36	71	249	37	304				22	30				0
787	1144	80	Woman	156.5	60.15	24.56	No	No	No	No	No	No	No	No	No	No	197	138	29.95	no	no	135	5.93	12	0	248	43			74.7	21	16	215	52	126	96	6.4					144	84	40	99
788	1148	66	Woman	148	55	25.11	No	Yes	No	No	No	No	No	No	No	No	210	100	52.38	yes	no	161			0	273	43		11.6	91	74	86	171	47	154		6.1	77.8	25	22		122	57	43	185		5.9	77.5	20
789	1149	40	Man	177.3	78.2	24.88	No	No	Current	No	No	No	No	No	No	No	190	137	27.89	no	no	78			0	244	45			87.6	22	31	196	48	121			90.8	25	48	142			0
790	1150	55	Woman	157	57	23.12	No	No	No	No	No	No	No	No	No	No	213	116	45.54	no	no	86			0	272	57						181	60	92				20	10		242	175	57	80				20
791	1151	62	Woman	151	58	25.44	No	No	No	No	No	No	No	No	No	No	278	118	57.55	yes	no	188	6.27	11.7	0.04	363	47			85.4	15	10	204	43	213			81.3	20	16		180	72	65	216			85.4	18
792	1152	62	Woman				No	No	No	No	No	No	No	No	No	No	192	141	26.56	no	no	135	4.46	13.7	0	249	40		5.7	88.6	22	14	211	49	106							241	170	41	188			85.4	19
793	1154	58	Woman	151.5	54.7	23.83	No	No	No	No	No	No	No	No	No	No	199	142	28.64	no	no	127	4.73	12.3	0	266	42		5.9	101.1	31	44	225	41	210			105.1	110	182		146	82	43	103			109.3	18
794	1156	42	Woman	159	107.4	42.48	No	Yes	Ex	No	No	No	No	No	No	No	203	143	29.56	no	no	86	14.35	12.2	0	285	65	141	5.9	109.8	17	13	219	47	144	127	6.3					224	156	62	121		6.3	111.3	19
795	1157	35	Man	173.3	70	23.31	Yes	No	No	No	No	No	No	No	No	No	191	110	42.41	no	no	84	8.22	14.7	0.14	262	58		5.4	75.2	32	13	194	66	92	90	5.4		28	27	168	256	174	57	126	90	5.27	82.2	27
796	1158	72	Woman	163.5	63.1	23.6	Yes	No	Current	No	No	No	No	No	No	No	190	90	52.63	yes	yes	121	7.08	14.4	0.14	277	63			90.1	55	61	176	69	83			90.1	96	100	72	174	78	68	139
797	1159	52	Woman	169	72	25.21	Yes	Yes	No	No	No	No	No	No	No	No	198	188	5.05	no	no	102			0	270	52	122					273	49	180		7.2	108.8	47	72	98	224	134	56	172		6.6	122.6	35
798	1160	39	Woman	152.1	47.3	20.45	No	No	Ex	No	No	No	No	No	No	No	207	68	67.15	yes	yes	106			0	315	87						140	60	58				14	9				0
799	1161	69	Woman	148.6	55	24.91	No	No	No	No	No	No	No	No	No	No	190					184			0	243	34			97.5	25	26	151	41	125			94	21	20				0
801	1163	59	Woman	155.9	87.2	35.88	No	No	No	No	No	No	No	No	No	No	216	61	71.76	yes	yes	130	8	13.9	0	308	61			69.6	34	38	144	63	98				41	50	58			0
803	1165	70	Woman	156.6	68.5	27.93	Yes	Yes	No	No	No	No	No	No	No	No	206	58	71.84	yes	yes	192			0	297	54	194	6.9				119	39	100		9.1	32.2	20	9		180	104	43	167		7.3
805	1168	39	Man				No	No	No	No	No	No	No	No	No	No	216	149	31.02	no	no	139			0	274	42			90.3	21	21	207	45	86			101.4	21	21	139	261	176	71	117			103.7	15
806	1169	56	Woman	151.3	51	22.28	No	Yes	No	No	No	No	No	No	No	No	198	110	44.44	no	no	158	4.58	11.9	0	255	44		6.5	122.9	15	13	169	44	113		6.8	104.2	19	16	135	194	134	52	88		6.9	122.9	21
808	1174	75	Woman	149.6	56.3	25.16	No	No	No	No	No	No	No	No	No	No	201	94	53.23	yes	yes	158			0	269	50	90	5.8	58.3	31	23	153	41	138			55.3	26	16		166	94	42	149				25
810	1179	74	Woman	150	62.8	27.91	Yes	No	No	No	No	No	No	No	No	No	194	95	51.03	yes	yes	142			0	264	42		5.4				150	37	108		6.2	80.7	21	12		163	100	48	92		6	71.1	15
811	1180	61	Woman	154.5	49	20.53	No	No	No	No	No	No	No	No	No	No	193	120	37.82	no	no	123			0	248	40		5.7	77.6	21	15	185	50	78		5.7	71.9	25	23				0
812	1181	55	Woman				No	No	No	No	No	No	No	No	No	No	194	147	24.23	no	no	60	3.49	13.7	0	268	62			111.4	18	21	214	56	5			132.6	17	27				0
814	1184	76	Woman				Yes	No	No	No	No	No	No	No	No	No	199	140	29.65	no	no	160			0	291	60						223	60	114							202	127	60	73	90		64.5	26
816	1186	65	Woman	156.1	65.6	26.92	No	No	No	No	No	No	No	No	No	No	205	113	44.88	no	no	93		14	0	277	53	89		85.1	19	11	178	49	133			84.8	19	11		181	113	51	94			77.1	19
817	1187	76	Woman	151	52	22.81	No	No	No	No	No	No	No	No	No	No	195	86	55.9	yes	yes	129			0	263	54		6	96.4	19	19	155	52	95		5.8	113.4	19	16		163	89	63	141		6.2	106.1	16
818	1188	54	Woman	155	78	32.47	Yes	No	No	No	No	No	No	No	No	No	201	118	41.29	no	no	156	5.67	13.9	0.22	261	43		6.2	104.6	18	25	186	46	180				18	22		166	102	40	212				27
819	1189	49	Man	171.6	87.9	29.85	No	No	Current	No	No	No	No	No	No	No	191	96	49.74	no	yes	169	12.33	18.6	0.18	285	45		5.9	97.5	34	73	178	50	162				25	51		171	78	45	239				28
820	1190	77	Woman				No	No	No	No	No	No	No	No	No	No	214	143	33.18	no	no	129	10.99	14.5	0	283	62		5.8	105.3	19	18	222	59	100				22	19	71			0
823	1193	56	Woman				No	No	No	No	No	No	No	No	No	No	219	111	49.32	no	no	177			0	272	34	109	5.9		43	53	173	36	207		6	91.4	30	34				0
824	1194	64	Woman	145	54	25.68	No	Yes	No	No	No	No	No	No	No	No	199	74	62.81	yes	yes	90			0	271	63		5.8	92.7	33	27	155	63	89		5.6	96.1	29	20		202	118	60	120			84.8	40
826	1197	52	Woman	155	58.8	24.47	No	Yes	No	No	No	No	No	No	No	No	202	63	68.81	yes	yes	129			0	280	52	284	12.1				131	49	56		6.3	95.7	32	29		138	68	50	81		6.7	95.3	33
827	1198	61	Woman	155.9	64.2	26.41	No	No	No	No	No	No	No	No	No	No	206	90	56.31	yes	yes	173			0	282	52			64.9	21	14	157	53	90			56.7	21	14		183	111	58	107			54.7	25
828	1199	64	Woman	159	57	22.55	No	No	No	No	No	No	No	No	No	No	197	120	39.09	no	no	89			0	287	83			94.3	17	11	220	87	84			85.1	19	14		184	97	74	88			99.4	23
832	1203	54	Man				Yes	Yes	Current	No	No	No	No	No	No	No	211	81	61.61	yes	yes	90	5.24	16.4	0.06	275	46		6.7	89	25	20	147	43	114	106	6.3		21	25		146	76	56	69				23
834	1205	64	Woman				Yes	No	No	No	No	No	No	No	No	No	190	196	0	no	no	142			0	258	45			78.3	26	16	276	53	125			70.4	53	196	71	161	99	50	114			77.9	23
835	1206	62	Woman				No	No	No	No	No	No	No	No	No	No	212	86	59.43	yes	yes	89			0	270	64		5.9	87.1	19	16	156	52	130		6	79.1	17	14		146	74	58	94		5.9	81.3	18
836	1207	62	Woman	156.6	61.9	25.24	No	No	No	No	No	No	No	No	No	No	214	70	67.29	yes	yes	154	5.2	13.1	0	273	48			73.2	20	22	174	51	265			78.8	23	26		176	90	64	108			78.8	25
837	1208	64	Woman	159.7	57.5	22.55	No	No	No	No	No	No	No	No	No	No	195	84	56.92	yes	yes	181			0	265	51			76.5	20	15	145	49	55			88.3	23	19		156	93	44	155			86.5	20
838	1209	59	Woman	150.4	56.3	24.89	No	No	No	No	No	No	No	No	No	No	232	140	39.66	no	no	134	3.59	13.2	0	302	38			75.8	25	19	212	49	98			81.5	26	15		225	152	48	130			85.5	20
841	1213	62	Woman				No	No	No	No	No	No	No	No	No	No	204	119	41.67	no	no	119	6.26	13.5	0.03	287	62			55.1	19	20	198	52	182				27	24		173	110	47	76			56.8	20
842	1214	55	Woman	151	58.6	25.7	No	No	No	No	No	No	No	No	No	No	194	139	28.35	no	no	131	6.82	13.8	0	252	45			79.3	14	15	201	43	125			81.5	18	13		212	87	33	552			88.2	27
843	1216	58	Woman	131.7	49.5	28.54	No	No	No	No	No	No	No	No	No	No	218	100	54.13	yes	no	174			0	274	41			112.4	23	19	178	37	300		6.2	98.1	29	34	113	218	116	57	225		6.1
845	1218	56	Woman				Yes	No	No	No	No	No	No	No	No	No	205	128	37.56	no	no	184	5.47	13.4	0	272	52			101.1	39	50	196	55	105				23	21		193	118	45	221		5.9	100.7	22
847	1224	40	Woman				No	No	No	No	No	No	No	No	No	No	191	86	54.97	yes	yes	81	5.35	14.2	0	275	68			66.6	48	73	167	68	63			65.8	31	33		184	59	62	47			66.2	44
848	1225	53	Man	173	91	30.41	No	No	No	No	No	No	No	No	No	No	213	164	23	no	no	182			0	285	58			65.1	29	47	230	62	86			85.7	34	82	63	230	157	56	165			78.5	26
850	1227	40	Man	172	73	24.68	No	No	Current	No	No	No	No	No	No	No	206	146	29.13	no	no	183			0	292	65			80.8	27	34	230	49	253			105.1	27	26		233	165	59	145			100.3	27
852	1229	58	Woman	159.9	64.3	25.15	No	No	No	No	No	No	No	No	No	No	200	89	55.5	yes	yes	191	7.89	14.2	0	275	51			78.4	19	24	153	43	105							261	191	55	136			74.7	27
853	1231	68	Woman	154.7	68	28.41	No	No	No	No	No	No	No	No	No	No	205	93	54.63	yes	yes	120	5.82	13.2	0	279	66			76.1	20	29	181	67	103							192	102	69	104				23
854	1232	76	Woman	155.7	63.7	26.28	No	No	No	No	No	No	No	No	No	No	193	104	46.11	no	no	119	5.37	12.9	0	259	42			45.5	23	15	153	31	139		5.6	55.1	21	15		156	79	52	124			44	32
856	1237	35	Man				No	No	Current	No	No	No	No	No	No	No	198	181	8.59	no	no	146			0	278	63				40	76	266	53	158		5.4	109.1	56	111				0
857	1239	63	Woman				No	No	No	No	No	No	No	No	No	No	190	54	71.58	yes	yes	98	5.15	13.7	0.08	274	71		5.5	97.9	19	16	136	66	79	104	6		20	18	53	167	73	82	49		5.7	97.2	20
860	1248	90	Woman				Yes	No	No	No	No	No	No	No	No	No	196	163	16.84	no	no	113	5.03	13.2	0.37	254	35			63.6	16	12	223	36	118			63.6	15	7		167	114	35	91
861	1249	61	Woman				Yes	No	No	No	No	No	No	No	No	No	229	163	28.82	no	no	107			0	315	67						238	52	157			102.7	27	31				0
862	1250	59	Man	170	67	23.18	Yes	Yes	No	No	No	No	No	No	No	No	203	159	21.67	no	no	74	8.32	15.6	0	274	71		4.9	56.1	16	16	239	64	120		4.9	61.2	17	15		259	165	65	144	105	4.9	65.5	18
864	1254	54	Woman				No	No	No	No	No	No	No	No	No	No	200	111	44.5	no	no	160			0	280	60		5.9	68.4	20	24	186	64	94		6.2	77.6	18	19		189	108	65	112		6.3	74	19
866	1256	49	Man	181.2	77.9	23.73	No	No	Ex	No	No	No	No	No	No	No	191	92	51.83	yes	yes	60	5.63	16.8	0.09	249	46		5.6	91.7	21	31	161	43	132				17	22				0
867	1257	54	Woman	160.9	59.3	22.91	No	No	No	No	No	No	No	No	No	No	209	103	50.72	yes	no	124			0		70						191	77	80			81.1	21	14		171	81	79	108			86.1	29
869	1259	66	Man	168	69.7	24.7	Yes	Yes	Ex	No	No	No	No	No	No	No	230	132	42.61	no	no	93	7.42	9.4	0	292	36			25.7	29	14	179	25	112		6.6	10.7	19	12				0
870	1260	23	Woman	150	43.8	19.47	No	No	No	No	No	No	No	No	No	No	208	182	12.5	no	no	151			0	270	32	93					251	35	169		5.7							0
871	1261	74	Man	166	72.9	26.46	No	No	Ex	No	No	No	No	No	No	No	194	105	45.88	no	no	120	6.42	13.9	0	259	48			79.3	37	32	168	49	128			83.2	21	26	72	154	85	48	130			0	23
872	1262	52	Woman				Yes	No	No	No	No	No	No	No	No	No	190	64	66.32	yes	yes	128	7.49	12.6	0	217	49	104		89.3	18	11	134	61	42				29	25	85	173	107	62	76				24
873	1263	45	Woman	153	59	25.2	No	No	No	No	No	No	No	No	No	No	192	57	70.31	yes	yes	104			0	252	56		5.8	70.5	18	12	125	54	88			79.8	23	17		128	60	55	86		5.8	71.4	18
875	1267	47	Man				Yes	Yes	No	No	No	No	No	No	No	No	192					90			0	250	32		9.7	113.2	37	30												0
877	1270	61	Woman				Yes	No	No	No	No	No	No	No	No	No	192	83	56.77	yes	yes	122			0	249	57			103.6	30	22	143	44	95			112.4	34	35	82			0
879	1272	68	Man	151	52.8	23.16	No	No	No	No	No	No	No	No	No	No	200	104	48	no	no	100			0		49		5.7				173	43	173			85.3	26	15		176	117	44	149			82.9	23
880	1273	80	Woman	144.7	54.7	26.12	Yes	No	No	No	No	No	No	No	No	No	200	110	45	no	no	116			0	294	71						196	69	141			78.1	25	25		168	94	59	74			69.2	24
881	1274	44	Man	167	58.7	21.05	Yes	Yes	Current	No	No	No	No	No	No	No	252	79	68.65	yes	yes	159	6.74	11.2	0.03	365	89		14.2	103	30	40	179	86	58			57.5	18	25				0
883	1277	43	Woman	156.6	44.3	18.06	No	No	No	No	No	No	No	No	No	No	232	89	61.64	yes	yes	106	4.17	15.7	0.03	300	61			103.9	25	19	150	50	57							194	128	58	60			115.7	22
884	1278	63	Woman				No	No	No	No	No	No	No	No	No	No	206	103	50	yes	no	111	5.98	12.8	0	278	47			81.6	16	14	164	44	89		5.6	117.7	26	35		172	117	48	77				18
887	1281	81	Woman				Yes	No	No	No	No	No	No	No	No	No	193	90	53.37	yes	yes	109			0	280	70			75.1	14	17	175	70	64			83.7	19	10	80	170	95	59	70			78.1	19
888	1282	74	Woman	151	56	24.56	Yes	No	No	No	No	No	No	No	No	No	238	100	57.98	yes	no	87	5.4	13.7	0	309	56			66.2	29	40	177	60	83				17	21	58	169	102	49	89			66.2	26
890	1285	72	Woman				No	No	No	No	No	No	No	No	No	No	201	97	51.74	yes	yes	153	7.29	14.1	0	276	55			83.2	23	21	162	50	77							168	94	48	130			85.8	22
891	1286	58	Woman	152.9	58.2	24.89	Yes	No	No	No	No	No	No	No	No	No	201	81	59.7	yes	yes	173	13.42	14.9	0.1	267	49			93.4	30	37	144	47	180			69.6	26	26	58	145	52	42	253			84.7	38
892	1287	63	Man	165	56	20.57	Yes	No	Ex	No	No	No	No	No	No	No	211	128	39.34	no	no	95	7.09	11.9	0	290	55	107	5.8	86.6	24	12	219	46	224		5.6	62	54	12		177	109	42	130	93	5.5
893	1292	65	Man	166	69	25.04	No	No	Ex	No	No	No	No	No	No	No	191	111	41.88	no	no	100	6.23	14.8	0	246	35			106.8	20	17	170	39	98	83		124.1	24	15		156	96	43	87				25
894	1293	62	Woman				No	No	No	No	No	No	No	No	No	No	196	73	62.76	yes	yes	116	4.43	13.2	0	278	59			92.3	45	69	150	58	96				42	52	202	159	78	53	141				33
895	1295	66	Woman		55		Yes	No	No	No	No	No	No	No	No	No	193	90	53.37	yes	yes	109	5.19	13.3	0	247	38			108.8	17	13	151	40	104							168	91	37	199	115	6.2
897	1297	53	Man	173	75.4	25.19	Yes	No	Ex	No	No	No	No	No	No	No	193	149	22.8	no	no	120			0	251	53	106	5.7				230	58	115	111	5.7	62.6	17	19	336	213	108	68	183			61.5	22
898	1298	87	Woman				Yes	No	No	No	No	No	No	No	No	No	191	83	56.54	yes	yes	151	5.82	13.4	0	255	40		6	46	20	17	168	54	156				30	27	215	177	103	49	125				27
899	1299	82	Woman	154.6	45.9	19.2	Yes	No	No	No	No	No	No	No	No	No	192	193	0	no	no	170	3.92	12	0	254	37				26	8	240	38	128			63.8	25	10	160	176	104	40	162
901	1301	61	Woman	150	48	21.33	No	No	No	No	No	No	No	No	No	No	205	138	32.68	no	no	96			0	266	58		6.2	79.6	25	24	211	65	52		6	79.6	27	24				0
902	1302	30	Woman	158.2	61	24.37	No	No	No	No	No	No	No	No	No	No	203	99	51.23	yes	yes	101	4.62	8.2	0	295	61			5.7			170	58	64			4.1	20	13				0
904	1304	49	Woman	149.2	76.2	34.23	Yes	No	No	No	No	No	No	No	No	No	201	73	63.68	yes	yes	153	12.87	14.6	0.9	262	47		9.3	139.2	15	16	132	48	104			118.5	12	12		159	92	50	130			115.1	23
905	1305	63	Woman				No	No	No	No	No	No	No	No	No	No	228	152	33.33	no	no	102			0	291	50						222	53	161									0
906	1306	57	Woman				No	No	No	No	No	No	No	No	No	No	217					116			0	263	65			86.2	24	22												0
907	1308	54	Woman	159	60	23.73	No	No	No	No	No	No	No	No	No	No	197	153	22.34	no	no	106		12.3	0	275	57	90		68			224	51	99				25	26	75			0
908	1310	49	Man	174.6	72.4	23.75	Yes	No	Current	No	No	No	No	No	No	No	238	152	36.13	no	no	150			0	309	40	96	5.5				214	39	131			94.9	24	21	72			0
909	1311	71	Woman	162	65.7	25.03	Yes	No	No	No	No	No	No	No	No	No	211	90	57.35	yes	yes	111			0	278	48						157	49	92	75						164	96	45	116
910	1312	70	Woman	151.7	51.5	22.38	Yes	No	No	No	No	No	No	No	No	No	192	102	46.88	no	no	126	5.65	13.8	0.19	271	54		5.8	77	15	14	186	62	126				14	13	99	165	89	51	123
912	1314	68	Woman	144.8	58	27.66	Yes	No	No	No	No	No	No	No	No	No	208	104	50	yes	no	88	5.81	12.5	0.19	268	42			77	27	17	172	43	127			92.1	31	24		155	98	46	56			118.3	24
915	1317	56	Woman	146.1	68.4	32.04	No	Yes	No	No	No	No	No	No	No	No	206	106	48.54	no	no	92			0	263	45		11.1	93.8	18	24	166	36	177		9.2	73.2	23	24		156	89	40	241		9.3	79.9	23
917	1319	79	Woman	150.5	68.2	30.11	Yes	No	Current	No	No	No	No	No	No	No	190	72	62.11	yes	yes	83	9.76	11.3	0	248	42			70.6	13	13	118	31	83			104.7	16	13	104	136	77	41	104			86.6	15
918	1320	76	Woman	147.9	55.5	25.37	Yes	No	No	No	No	No	No	No	No	No	279	152	45.52	no	no	59	4.39	13.4	0.71	344	53		5.9	76.2	20	13	223	58	67				29	19		220	144	55	103				20
919	1321	55	Man				No	No	No	No	No	No	No	No	No	No	192	73	61.98	yes	yes	72			0	262	56				26	23	147	58	81		5.9	95.3	23	20		169	101	57	57	89			28
920	1322	72	Man	168	51	18.07	Yes	No	No	No	No	No	No	No	No	No	190	124	34.74	no	no	55			0	275	74			97.8	26	21	206	63	93			97.5	33	29	55	185	110	65	51			110	26
921	1324	62	Woman	157	55.65	22.58	No	No	No	No	No	No	No	No	No	No	212	129	39.15	no	no	96	3.99	14.8	0	267	51		5.3	73.4	23	12	205	52	165			82.6	34	35		186	124	49	103			83.7	25
922	1325	66	Woman	154	61.7	26.02	No	No	No	No	No	No	No	No	No	No	191	74	61.26	yes	yes	85			0	264	64			74.4	24	14	157	64	93			63.9	26	18			82	59	84	88	5.8	76.4	22
923	1326	70	Woman	150	60	26.67	No	No	No	No	No	No	No	No	No	No	201	75	62.69	yes	yes	172	5.15	13.4	0	246	57		5.6	78.5	21	16	164	58	166			82.4	22	14		203	116	70	109		5.8	94.3	26
925	1328	73	Woman				No	Yes	No	No	No	No	No	No	No	No	196	127	35.2	no	no	155			0	249	53	234	13				239	54	288	276	10.3		21	21		221	142	56	140		13.2	75.8	46
927	1332	53	Woman				No	No	No	No	No	No	No	No	No	No	208	112	46.15	no	no	123	4.86	13.9	0	281	62			80.2	32	20	194	64	89	94		80.2	34	21		178	100	57	163			87.9	33
928	1333	66	Woman				No	No	No	No	No	No	No	No	No	No	190	126	33.68	no	no	128	4.69	12.3	0	260	46			84.2	20	14	202	55	105			78.8	20	15		205	126	57	108		5.7	91.5	21
929	1335	52	Woman				No	No	No	No	No	No	No	No	No	No	192	75	60.94	yes	yes	182	6.24	11.3	0.44	273	49		6.1	101.5	23	23	155	43	187				20	25				0
930	1337	65	Man				No	Yes	No	No	No	No	No	No	No	No	214	177	17.29	no	no	73			0	299	65	144	8.5		24	24	271	70	121	151	8.8					218	134	69	116		10.6	72.6	26
931	1338	50	Man	168	63.7	22.57	No	Yes	No	No	No	No	No	No	No	No	194	90	53.61	yes	yes	173			0	260	43		6.7	85.7	47	82	151	35	80		7.3	73.9	52	115	107			0
932	1339	78	Woman				Yes	No	No	No	No	No	No	No	No	No	196	64	67.35	yes	yes	83	5	12.7	0	266	48			110.7	28	22	125	46	4			108	20	13	95	139	73	53	84			129.2	19
933	1340	72	Woman				Yes	No	No	No	No	No	No	No	No	No	198	155	21.72	no	no	74	4.05	12.4	0	245	32			76.3	27	19	214	32	135			89	30	33				0
934	1341	42	Man	180	83.2	25.68	Yes	Yes	Current	No	No	No	No	No	No	No	209	66	68.42	yes	yes	131	8.51	9.4	4.34	278	41		5.9	18.2	33	19	137	55	82			10.5	24	22		106	50	51	23			10.7	25
936	1343	56	Woman				Yes	Yes	No	No	No	No	No	No	No	No	199	115	42.21	no	no	105	6.65	9.1	0	254	49		12.6	103	26	25	188	52	107	144		99.2	25	20				0
938	1345	67	Woman	156.3	70.1	28.69	No	No	No	No	No	No	No	No	No	No	190	81	57.37	yes	yes	138			0	262	47			78.3	20	18	161	55	127				34	39				0
941	1348	57	Man	174.9	72.4	23.67	Yes	Yes	Current	No	No	No	No	No	No	No	290	114	60.69	yes	no	119			0	380	66						212	55	213			78.5	50	40		220	82	52	430		7.8	47.1	32
942	1350	63	Woman	161	65	25.08	No	No	No	No	No	No	No	No	No	No	190	102	46.32	no	no	114	3.92	13.4	0	264	58			96.7	23	17	193	64	133						167			0
943	1351	89	Woman	146.5	66.3	30.89	Yes	No	No	No	No	No	No	No	No	No	206	73	64.56	yes	yes	102			0	286		102					154	58	149			53.8	20	12	71	183	94	59	136			52.4	21
944	1352	65	Woman	160	58.9	23.01	No	No	No	No	No	No	No	No	No	No	217	126	41.94	no	no	86	5.16	14.2	0.17	284	50			107.5	31	32	215	57	159			95.4	31	24		189	113	49	136			104.7	34
946	1357	60	Woman	147.9	62.4	28.53	Yes	No	No	No	No	No	No	No	No	No	204	79	61.27	yes	yes	117			0	288	72	119	6.6		22	18	173	72	110				21	17	72	185	93	72	101				26
947	1358	67	Man	174.9	69.75	22.8	Yes	No	No	No	No	No	No	No	No	No	211	79	62.56	yes	yes	181	4.27	12.9	0.25	280	34			72.1	33	30	147	50	91	96		93.3	27	25		144	71	60	67			99.9	33
948	1359	79	Woman	141.1	41.7	20.95	Yes	No	No	No	No	No	No	No	No	No	191	110	42.41	no	no	64			0	253	42	114	5.8				179	49	101	185								0
950	1363	47	Man				No	No	Ex	No	No	No	No	No	No	No	195	153	21.54	no	no	106	5.62	16.6	0.06	278	62		5.6	76.7	36	37	264	55	280		5.6	76.4	33	37				0
951	1364	78	Man	174	71	23.45	Yes	No	Ex	No	No	No	No	No	No	No	191	98	48.69	no	yes	186			0	265	37						169	34	185							151	93	39	97
952	1365	72	Woman				Yes	No	No	No	No	No	No	No	No	No	239	85	64.44	yes	yes	86	4.05	13.6	0	315	53			113.7	17	15	153	44	118				18	16	80	164	104	39	118			85.3	20
954	1367	63	Woman	164.3	62	22.97	Yes	No	No	No	No	No	No	No	No	No	190	87	54.21	yes	yes	64	4.48	13.3	0	258	59			81.6	30	28	150	53	52		5.4	98.2	18	16				0
955	1368	43	Man	166.3	73.3	26.5	Yes	No	Ex	No	No	No	No	No	No	No	190	85	55.26	yes	yes	120			0	276	46			87.7	28	40	156	45	130			84.2	27	40	256	147	81	45	106			88.3	50
956	1369	46	Man				No	No	No	No	No	No	No	No	No	No	199	105	47.24	no	no	111	5.17	14.8	0	280	59			83.9	21	20	183	56	108			83.5	18	17				0
957	1376	64	Woman				Yes	No	No	No	No	No	No	No	No	No	202	65	67.82	yes	yes	59	5	12.7	0	290	64			91.7	23	23	154	78	56						139	205	95	90	46			91.3	21
958	1377	39	Man				No	No	No	No	No	No	No	No	No	No	218	109	50	yes	no	81	9.36	14.5	0	264	54	88		71.2	24	31	170	48	65				26	46				0
960	1384	66	Woman				No	No	No	No	No	No	No	No	No	No	192	96	50	yes	yes	175	6.25	12.9	0	272	45			91	23	17	177	38	214			77.8	21	20		146	68	39	197			79.5	24
962	1387	79	Woman				No	No	No	No	No	No	No	No	No	No	192	179	6.77	no	no	101	6.42	12.8	0	277	65			83.9	23	19	268	73	81			85.1	19	15				0
963	1390	72	Woman	157.6	59	23.75	Yes	Yes	No	No	No	No	No	No	No	No	220					34			0	309	55		8.4	84.1	26	29												0
964	1392	61	Woman	152	65	28.13	Yes	Yes	No	No	No	No	No	No	No	No	198					140			0	256	48		6	85.9	27	39												0
965	1393	79	Woman	150	65	28.89	No	No	No	No	No	No	No	No	No	No	190	61	67.89	yes	yes	129	4.73	13.5	0	263	67			73.8	28	19	126	47	91				27	18	174	170	103	53	91			63.8	27
967	1	56	Woman				No	No	No	No	No	No	No	No	No	No	248	98	60.48	yes	yes	158		13.7	0	335	55	89		83.4	24	18	166	52	81							296	212	55	147				24
968	4	56	Woman	152	46.1	19.95	No	No	No	No	No	No	No	No	No	No	327					94	4.87	10.9	0	423	77			107	31	21	373					111	56	28		436	365	65	165			108.7	33
970	48	68	Woman	145.6	55.7	26.27	Yes	No	No	No	No	No	No	No	No	No	217	108	50.23	yes	no	163	5.84	12.9	0	281	45			77	16	11	210	52	251			77	19	16		194	92	55	234			78	18
971	53	50	Woman	151.8	55.8	24.22	No	No	No	No	No	No	No	No	No	No	206	71	65.53	yes	yes	115	5.25	14.6	0.05	296	67		5.5	86.1	22	15	145	61	80				19	15				0
972	79	78	Woman				No	No	No	No	No	No	No	No	No	No	205	57	72.2	yes	yes	92	4.82	12.8	0.05	280	57		5.8	58.6	19	16	127	46					19	12				0
973	132	74	Woman	145.3	60.6	28.7	Yes	No	No	No	No	No	No	No	No	No	200	52	74	yes	yes	110	6.66	14.1	0.08		41			80.6			120	50	94			98	29	26		108	41	51	80		6.2
976	148	57	Man				No	No	No	No	No	No	No	No	No	No	221	139	37.1	no	no	179	6.42	14.8	0	291	44			126.4	25	16	219	54	129			108.3	35	21		197	111	45	206			108.3	30
977	152	86	Woman	143.7	61.6	29.83	No	No	No	No	No	No	No	No	No	No	321	135	57.94	yes	no	165	8.08	12	0.2	476	48		6.6	21	42	11	268	113	100			21.8	36	33				0
978	156	72	Woman	150.1	36.6	16.24	No	No	No	No	No	No	No	No	No	No	202	72	64.36	yes	yes	97	5.25	12	0.03	294	71		5.5	85.8	52	60	142	57	73			79	25	19		166	97	53	102			83	23
979	176	58	Woman	151	48.3	21.18	Yes	No	No	No	No	No	No	No	No	No	235	75	68.09	yes	yes	139	15.45	14.7	0.68	308	66		8.7	97.8	81	56	141	50	98			94.3	17	22		10	74	46	100	134	7.7
981	186	67	Woman				No	No	No	No	No	No	No	No	No	No	197	83	57.87	yes	yes	91			0	282	61				23	24	158	47	113				28	30		173	104	51	155			84.2	22
982	195	32	Man	183	78	23.29	No	No	No	No	No	No	No	No	No	No	251	116	53.78	yes	no	160			0	321	51			136	36	19	196	55	123			117.8	74	35				0
983	217	58	Woman				Yes	No	No	No	No	No	No	No	No	No	335	225	32.84	no	no	126	6.47	13.9	0.09	413	50			91.4	19	24	281	49	107				22	32	107	223	160	50	132				21
984	226	71	Woman	160	55	21.48	No	No	No	No	No	No	No	No	No	No	233	98	57.94	yes	yes	63	5.11	13.7	0.25	311	64			68.2	35	15	172	64	60			76.6	52	42		229	145	68	137			72.2	38
985	228	56	Man	160	68	26.56	No	Yes	No	No	No	No	No	No	No	No	217	93	57.14	yes	yes	91	5.39	15.2	0.06	255	32		6.8	71.5	29	45	143	38	88			75.5	40	49		176	125	40	103			72	26
986	247	56	Woman	155	52.1	21.69	No	No	No	No	No	No	No	No	No	No	195	74	62.05	yes	yes	113			0	268	60	92	5				129	40	76							146	60	65	105
987	248	74	Woman	154	52	21.93	No	No	No	No	No	No	No	No	No	No	207	92	55.56	yes	yes	131			0.06	319	89		5.6	104.9	21	19	208	91	169			107	27	26		202	86	87	164			95.2	26
988	260	38	Man				Yes	No	Ex	No	No	No	No	No	No	No	190	95	50	yes	yes	162	7.09	16.1	0.03	255	48			90.3	25	53	166	53	121				33	63	147	145	82	48	138				41
989	302	67	Woman				No	Yes	No	No	No	No	No	No	No	No	198	83	58.08	yes	yes	86	5.31	13.8	0.13	310	75		6.8	70.4	14	8	173	77	76				14	8	111	160	69	70	96	110	6.8		13
990	307	42	Man	170.1	81.5	28.17	No	Yes	No	No	No	No	No	No	No	No	200	61	69.5	yes	yes	69	12.16	17	0.16	301	41		13.5	76.5	23	39	109	38	44		8.9	93	18	12		116	58	44	61		6.3	87.4	21
991	309	79	Woman				Yes	No	No	No	No	No	No	No	No	No	196	63	67.86	yes	yes	134			0	253	58				27	11	152	66	114				37	16	228	245	158	56	139			74.7	24
992	314	70	Woman				No	No	No	No	No	No	No	No	No	No	200	73	63.5	yes	yes	129	7.31	13	0	269	51			73.9	18	19	146	50	119				24	30	144	146	85	46	112				22
993	324	65	Woman	145.8	43.6	20.51	No	No	No	No	No	No	No	No	No	No	195	103	47.18	no	no	152			0		53	96	6.1				171	52	145			93.4	44	61	295	152	90	34	140	78		104.7	31
994	335	62	Woman	160.7	71.3	27.61	No	No	No	No	No	No	No	No	No	No	208	87	58.17	yes	yes	140	4.35	12.4	0	274	51		5.4	98.5	23	18	170	67	80							143	79	49	77				31
996	358	59	Man	163.7	62.3	23.25	No	Yes	No	No	No	No	No	No	No	No	213	127	40.38	no	no	132		14.9	0	294	55	200					200	54	147			100	21	23		165	101	46	125		8	105.7	38
997	364	59	Woman				No	No	No	No	No	No	No	No	No	No	281	83	70.46	yes	yes	144	5.35	13.6	0	344	44			81.5	20	15	144	48	67				26	21	133	194	117	58	93				38
998	365	60	Woman	161	62.5	24.11	No	Yes	No	No	No	No	No	No	No	No	201	46	77.11	yes	yes	84	6.2	14.1	0	275	56		9.4	92.3	22	21	110	54	50		7.8	92.3	24	23		101	34	54	35		6.9	92.3	21
999	371	51	Woman				No	No	No	No	No	No	No	No	No	No	206	101	50.97	yes	no	88		10	0	273	49	79		115.5	13	9	175	52	111				17	14				0
1001	378	68	Woman	150.6	67.5	29.76	No	No	No	No	No	No	No	No	No	No	195	95	51.28	yes	yes	152	6.53	13.7	0.06	273	59			109	22	21	166	61	97				29	27	134	155	77	60	94			121	36
1002	383	82	Woman	155	41.9	17.44	Yes	No	No	No	No	No	No	No	No	No	203	92	54.68	yes	yes	82			0	279	60						158	52	71									0
1004	395	39	Man		60		No	Yes	No	No	No	No	No	No	No	No	190	88	53.68	yes	yes	84			0	261	65		8.5	126.2	25	50	168	67	61		7.8	100.9	43	74				0
1005	399	54	Woman				No	No	No	No	No	No	No	No	No	No	215	80	62.79	yes	yes	94		12.3	0	294	60	104		86.8	17	16	170	46	218							197	91	49	283			105	16
1006	406	81	Woman	151.3	59.6	26.04	Yes	No	No	No	No	No	No	No	No	No	205	101	50.73	yes	no	138			0	262	49			74.5	24	23	176	52	144			64.9	21	17	118	213	144	40	150			74.3	28
1007	410	66	Man	161.5	66.3	25.42	No	No	No	No	No	No	No	No	No	No	190	86	54.74	yes	yes	159			0	253	51						154	50	88				41	68	168	158	86	53	96				53
1008	416	47	Woman	157	60	24.34	No	No	No	No	No	No	No	No	No	No	195	61	68.72	yes	yes	106	5.77	14	0.03	281	65		5.6	90.9	23	34	153	65	136							224	136	58	149		6	116.5	15
1009	418	56	Man	165.7	81.5	29.68	Yes	No	No	No	No	No	No	No	No	No	193	77	60.1	yes	yes	199	7.56	11.6	0	278	45			94.9	16	12	170	45	241			84.1	19	18		262	173	37	258			80.3	24
1010	426	65	Woman				No	No	No	No	No	No	No	No	No	No	209	95	54.55	yes	yes	153	6.25	13	0	293	52		6.2	77.4	23	16	167	51	104							206	116	49	206				20
1011	428	68	Man				Yes	No	No	No	No	No	No	No	No	No	210	86	59.05	yes	yes	155	7.63	15	0.28	273	49			75.6	19	29	150	48	75				23	26	112			0
1012	432	66	Man	163.2	71.4	26.81	No	No	Current	No	No	No	No	No	No	No	213	89	58.22	yes	yes	112	6.19	17.3	0.12	285	50		5.9	85.2	33	43	152	45	89				29	38				0
1013	434	57	Man				No	No	Current	No	No	No	No	No	No	No	191	92	51.83	yes	yes	58	5.82	14.8	0.49	245	42		5.5	67.9	41	35	150	41	85				21	19		145	83	47	77
1014	449	52	Man	174.2	72.3	23.83	No	No	Current	No	No	No	No	No	No	No	200	73	63.5	yes	yes	195	7.9	14.4	0.06	273	52			89.7	41	48	129	45	44				24	30	114	169	100	52	93				27
1015	451	52	Woman				Yes	No	No	No	No	No	No	No	No	No	195	99	49.23	no	yes	131	6.17	12.4	0	266	58		6.1	90.4	22	20	199	56	219				26	26	103			0
1016	454	62	Woman	164	87	32.35	Yes	Yes	No	No	No	No	No	No	No	No	190	58	69.47	yes	yes	162	5.27	13.5	0	267	54		7.5	78.4	24	28	135	48	121		7.6	61.9	32	32		169	77	64	200		6.6	68.7	45
1017	461	61	Woman	163	62.4	23.49	No	Yes	No	No	No	No	No	No	No	No	224	79	64.73	yes	yes	145	6.68	12.4	0	303	60		7	102	16	20	188	87	109				25	47	40			0
1018	471	54	Man				No	No	No	No	No	No	No	No	No	No	196	82	58.16	yes	yes	147	8.05	14.7	0	264	52		5.9	74.5	27	47	153	52	97							168	92	61	76				20
1019	472	67	Man	168	61.8	21.9	Yes	No	No	No	No	No	No	No	No	No	196	95	51.53	yes	yes	140			0	268	54	110	6.4				174	59	133			64	24	32	106	178	101	64	68			58.5	33
1020	488	74	Woman				Yes	Yes	No	No	No	No	No	No	No	No	233	100	57.08	yes	no	166	6.36	14.7	0.23	317	46			88.4	40	37	178	53	82				33	36		164	94	48	134			75.6	33
1021	493	77	Woman	158.2	53.95	21.56	No	No	No	No	No	No	No	No	No	No	190	80	57.89	yes	yes	73	6.7	12.5	0.02	254	60			80.7	24	16	164	64					39	34	167	169	87	65	93			86	26
1022	501	70	Woman	152	55	23.81	No	No	No	No	No	No	No	No	No	No	207	97	53.14	yes	yes	71		14.2	0	309	88	97		99.7	27	19	195	84	69				31	29				0
1023	502	60	Woman	147	60.5	28	Yes	Yes	No	No	No	No	No	No	No	No	202	101	50	yes	no	133			0	246	40		8	116	32	40	145	35	110		7.6	90.4	26	29		136	80	38	142			85.9	27
1024	517	49	Woman	159.8	63.5	24.87	No	Yes	No	No	No	No	No	No	No	No	207	32	84.54	yes	yes	135	7.8	9.9	0	279	53	97	7.6	38.1	22	12	124	35	287	142	6.4		46	52		172	43	29	597	149	6.8
1025	521	58	Man	166	68.4	24.82	No	No	Current	No	No	No	No	No	No	No	207	93	55.07	yes	yes	127			0	269	48	103	6				155	47	92			88.1	20	23	66	159	89	52	144			96.8	17
1026	524	57	Woman				No	No	No	No	No	No	No	No	No	No	229	105	54.15	yes	no	183			0	302	62						187	65	147		5.8	101.5	41	62		189	105	63	149		5.7	119.3	34
1028	557	48	Man				No	No	Ex	No	No	No	No	No	No	No	213	130	38.97	no	no	61	5.8	16.9	0.04	275	50		5.5	90.1	25	43	189	39	101				20	30				0
1029	568	66	Woman	154	51.8	21.84	No	No	No	No	No	No	No	No	No	No	193	93	51.81	yes	yes	89	7.25	11.4	0	276	59		5.6	86.8	30	42	184	64	137							244	157	55	161			75	20
1030	577	76	Woman	150	64.9	28.84	No	No	No	No	No	No	No	No	No	No	211	74	64.93	yes	yes	170			0	300	55						159	64	104			106.1	20	18		196	108	60	139	111	6.4	77.9	32
1032	588	62	Man	161.3	63.9	24.56	No	No	No	No	No	No	No	No	No	No	221	108	51.13	yes	no	59	3.09	15.4	0.02	288	55		5.3	83.9	29	19	186	59	97				32	28		199	125	57	85				33
1033	589	63	Man	174	77	25.43	Yes	Yes	Current	No	No	No	No	No	No	No	208	148	28.85	no	no	153			0	263	39		9.3	95.8	21	22	224	48	171		8.6	114.6	32	19		222	158	42	177		9.7	111	26
1035	598	69	Woman	154.6	47	19.66	Yes	No	No	No	No	No	No	No	No	No	190	94	50.53	yes	yes	70			0	274	70						176	66	79				27	19	89	164	85	68	57				25
1036	601	54	Man				No	No	Current	No	No	No	No	No	No	No	229	82	64.19	yes	yes	95	6.4	15.2	1.51	286	37			68.4	33	38	131	35	72				30	30	163	123	66	42	75				38
1037	606	53	Woman	160	60	23.44	No	Yes	No	No	No	No	No	No	No	No	197	87	55.84	yes	yes	145			0	251	44		7.1	113.7	17	27	146	38	132		7.5	115.6	29	45		229	162	52	110		8.3	111	51
1038	612	73	Man	165.7	72.9	26.55	No	No	No	No	No	No	No	No	No	No	197	170	13.71	no	no	90			0	244	31		6.2	69.8	22	24	213	28	126		6.2	75.6	31	39		185	131	34	97			81.1	61
1039	617	59	Woman	160.5	65	25.23	No	Yes	No	No	No	No	No	No	No	No	196	60	69.39	yes	yes	151			0	263	53		7.1	79.4	24	22	129	51	56		7.2	79.4	29	21		122	59	46	87	124	7.5
1040	620	65	Woman	149.3	45.9	20.59	No	No	No	No	No	No	No	No	No	No	214	88	58.88	yes	yes	110			0	303				95.1	15	15	150	38	132			91.8	32	36				0
1042	659	68	Woman		54		Yes	No	No	No	No	No	No	No	No	No	222	67	69.82	yes	yes	183		13.5	0	317	58	80		82.1	21	15	145	51	188			80.8	42	56		163	90	53	135			80.6	27
1043	668	67	Woman	140	51	26.02	No	No	No	No	No	No	No	No	No	No	193	153	20.73	no	no	82			0	268	59			98.4	22	21	262	46	317							262	179	54	146
1045	748	59	Woman				No	No	No	No	No	No	No	No	No	No	208	135	35.1	no	no	98			0	280	54				28	45	205	53	66		5.4	79.7	70	68		210	141	47	119			69.6	23
1046	749	64	Man				No	Yes	No	No	No	No	No	No	No	No	224	118	47.32	no	no	76			0	299	73		9.7	105.2	48	58	197	64	93		9.4	105.2	47	76				0
1047	750	57	Woman	151.6	61.3	26.67	No	No	No	No	No	No	No	No	No	No	198	93	53.03	yes	yes	143			0	293	66						180	65	108							143	63	67	64
1048	756	62	Woman	152.4	57	24.54	Yes	No	No	No	No	No	No	No	No	No	228	103	54.82	yes	no	127	5.27	12.5	0	293	51			96.4	21	16	162	44	73	101	5.8		24	21	80	178	123	45	98			94.3	29
1049	768	69	Woman				Yes	No	No	No	No	No	No	No	No	No	217	107	50.69	yes	no	96			0	291	61				24	20	185	45	220				25	18	103	146	77	42	169			78.8	24
1051	783	57	Woman				No	No	No	No	No	No	No	No	No	No	250	98	60.8	yes	yes	60	4.15	14.6	0.06	327	65		5.9	81.8	27	18	174	62	71							217	120	78	94			90.2	35
1052	793	61	Woman	152	62	26.84	No	No	No	No	No	No	No	No	No	No	211	96	54.5	yes	yes	168			0	301	66		5.9	90.7	24	19	182	63	137		6	99.2	37	34				0
1053	799	57	Man	173.8	79	26.15	Yes	Yes	No	No	No	No	No	No	No	No	261	110	57.85	yes	no	180	11.51	14.4	0.2	323	37		8.5	41.9	27	19	168	43	114		8.2	33.1	19	22		178	112	33	168		7	38.9	19
1054	806	67	Woman				Yes	No	No	No	No	No	No	No	No	No	223	76	65.92	yes	yes	113	6.12	13.2	0.04	302	56		5.7	86.8	22	15	155	55	120									0
1055	810	45	Man		67		No	No	Ex	No	No	No	No	No	No	No	226	125	44.69	no	no	74	5.63	14.8	0	272	38		5.4	94.5	18	22	184	41	101			102.5	17	14		174	115	43	42			91.7	19
1056	843	55	Woman	156.5	60.2	24.58	No	No	No	No	No	No	No	No	No	No	230	70	69.57	yes	yes	144			0	306	57						146	59	51			80.7	21	20		156	84	56	52			70.8	24
1057	846	65	Woman				No	No	No	No	No	No	No	No	No	No	292	105	64.04	yes	no	103	5.09	14.8	0.1	388	73			77.8	21	34	201	71	101				22	22		199	107	68	107				23
1058	848	89	Woman	151	40.3	17.67	Yes	No	No	No	No	No	No	No	No	No	291	221	24.05	no	no	142	4.17	11.4	0	369	38			56.3	19	4	287	40	101			50.4	18	8		190	132	39	49			45.6	63
1059	849	55	Man				Yes	No	No	No	No	No	No	No	No	No	202	103	49.01	no	no	97	5.4	15.4	0.19	254	33		5.4	58.5	23	34	176	41	161									0
1060	855	53	Man	164	59.35	22.07	No	No	Current	No	No	No	No	No	No	No	207	75	63.77	yes	yes	90	10.25	16.7	0.81	303	50	137		120.8	17	13	142	55	58		7.5	100.5	20	21		136	72	50	71		6.6	104.5	14
1061	874	55	Man	175.3	77.6	25.25	No	No	Current	No	No	No	No	No	No	No	232	79	65.95	yes	yes	156			0	302	39		6.5				138	40	112		6.3	67.5	16	24		143	89	43	70		6.6	83.9	17
1062	876	72	Woman	144	50	24.11	Yes	Yes	No	No	No	No	No	No	No	No	192	55	71.35	yes	yes	116	4.44	13.3	0.08	257	40		12.8	76	17	17	125	48	103		7.1	106	25	25		131	67	43	103			89.1	24
1063	883	74	Man				No	Yes	Ex	No	No	No	No	No	No	No	298	101	66.11	yes	no	75			0	374	48	152	8.4	86	20	14	170	53	86		7.5	74.1	20	16		154	94	44	78	140	8.5
1065	891	52	Woman				Yes	No	No	No	No	No	No	No	No	No	234	68	70.94	yes	yes	117			0	313	58						151	58	124				24	22	79	177	93	52	158				17
1066	909	83	Man				Yes	Yes	No	No	No	No	No	No	No	No	190	54	71.58	yes	yes	154	6.18	14.6	0	269	58			86.7	67	86	159	59	229	156	8.1		74	88	174	137	50	58	145	151	7.4		66
1068	942	43	Man				No	No	No	No	No	No	No	No	No	No	207	98	52.66	yes	yes	43	7.53	15.6	0.02	268	52		5.9	74.1	20	31	173	57	88				30	55		160	92	54	71			76.5	25
1069	950	63	Man	163.8	54.9	20.46	No	No	Ex	No	No	No	No	No	No	No	315	126	60	yes	no	158			0	391	45	89					200	53	103				32	31	78	221	129	56	181				32
1070	953	77	Man	158.5	52.1	20.74	No	No	Ex	No	No	No	No	No	No	No	200	101	49.5	no	no	152			0	249	40	81	5.7				156	45	88			61.5	34	20	593			0
1071	996	72	Man				Yes	Yes	No	No	No	No	No	No	No	No	214	81	62.15	yes	yes	150			0	264	34	109	6.5				142	37	122	116	7					148	83	42	106	126	6.9		40
1072	1014	58	Woman				No	No	No	No	No	No	No	No	No	No	221	96	56.56	yes	yes	159	3.62	13.1	0	300	47				16	14	174	66	62				20	20				0
1073	1016	39	Man				No	No	No	No	No	No	No	No	No	No	247	132	46.56	no	no	61			0	311	41	104	5.6		14	13	194	49	65				17	21	135			0
1075	1021	56	Woman				Yes	No	No	No	No	No	No	No	No	No	228	73	67.98	yes	yes	125	7.93	13.4	0	342	101		5.2	70.9	23	16	168	78	85				24	17	56	202	83	88	157				26
1076	1035	39	Man				No	No	No	No	No	No	No	No	No	No	220	144	34.55	no	no	153			0	287	54	97	5.7		21	26	220	50	132				25	33	83	153	75	50	138
1077	1045	60	Woman	159	50	19.78	No	No	No	No	No	No	No	No	No	No	190	166	12.63	no	no	161	8.37	13.4	0.02	279				83.5	25	17	241	56	160				24	17	169	158	88	56	95				34
1078	1057	55	Man	173	72	24.06	No	No	No	No	No	No	No	No	No	No	190	66	65.26	yes	yes	129	4.16	13.5	0	253	45			94.9	20	8	144	55	117				26	11				0
1079	1068	74	Woman				No	No	No	No	No	No	No	No	No	No	207	75	63.77	yes	yes	145	10	13.1	0	281	66			73.9	21	20	161	60	128				23	20	57			0
1080	1079	51	Man	175	61.9	20.21	No	No	Current	No	No	No	No	No	No	No	191	186	2.62	no	no	119			0	237	40		5.7	90.1	25	28	257	47	116		5.8	82.6	32	43				0
1082	1092	58	Man	167	63.1	22.63	No	No	Current	No	No	No	No	No	No	No	213	86	59.62	yes	yes	165	6.99	15.4	0	292	46		6	74.7	28	15	185	46	267			94.2	24	41		149	68	44	183		6.4	93.8	25
1083	1094	41	Man				No	No	No	No	No	No	No	No	No	No	266	63	76.32	yes	yes	92	5.58	16.5	0.02	361	77		5.4	63.7	34	41	122	46	125				27	39				0
1084	1099	59	Woman	150	51	22.67	No	No	No	No	No	No	No	No	No	No	211	84	60.19	yes	yes	59			0	266	48	88	5.2				155	59	59	87		129.7	25	23		205	146	53	77			118.5	20
1086	1108	53	Man	171	64	21.89	No	No	Current	No	No	No	No	No	No	No	220	84	61.82	yes	yes	87	5.57	15	0.02	283	46		5.1	70.6	24	16	154	53	83			83.6	26	25				0
1087	1112	56	Woman	155	69.3	28.84	Yes	No	No	No	No	No	No	No	No	No	276	121	56.16	yes	no	144	6.46	14.6	0.14	357	52		5.7	75.8	19	18	183	46	83			100.3	15	15		159	91	49	101			88.7	24
1089	1145	67	Woman	162	59	22.48	No	Yes	No	No	No	No	No	No	No	No	227	68	70.04	yes	yes	195			0	304	58		9.3	109	71	75	144	49	268			126.7	26	24	299	184	106	47	195		6.8	118	34
1090	1153	38	Woman				Yes	Yes	No	No	No	No	No	No	No	No	219	134	38.81	no	no	96			0	293	60		6.9	127	15	13	214	68	85		6.6	160.9	14	11				0
1091	1166	62	Woman	150.8	59.5	26.16	No	No	No	No	No	No	No	No	No	No	235	135	42.55	no	no	138			0	293	36			81.6	22	17	194	44	83			72.4	22	16		145	77	57	66			68	32
1094	1172	49	Woman	153.8	55.8	23.59	Yes	No	No	No	No	No	No	No	No	No	218	113	48.17	no	no	94	5.96	14.8	0	316	77			97.1	17	17	203	69	109			108.6	14	9		139	57	59	157		5.1	112.4	27
1095	1175	62	Woman				Yes	No	No	No	No	No	No	No	No	No	195	70	64.1	yes	yes	180	6.49	14.5	0	258	46			91.7	20	18	156	43	215				29	31	95	135	66	45	181			79.4	33
1096	1178	54	Woman	156.5	70.4	28.74	No	Yes	Ex	No	No	No	No	No	No	No	238	54	77.31	yes	yes	84	4.75	12.1	0	290				101.1	49	60	120	41	147		6.8	78.4	71	51		132	67	44	117		7.5	76.1	106
1097	1219	60	Woman				No	Yes	No	No	No	No	No	No	No	No	208	102	50.96	yes	no	121			0.03	277	54		5.7	93	33	51	168	43	113		5.9	92.7	21	25		150	76	57	85
1098	1242	57	Woman				No	No	No	No	No	No	No	No	No	No	226	85	62.39	yes	yes	97		13.5	0	289	44			83.1	24	23	149	47	85			91.7	26	22				0
1099	1243	46	Man	175	66	21.55	No	No	Current	No	No	No	No	No	No	No	190	103	45.79	no	no	174	10.52	16.1	0	264	39			107	13	23	177	38	181			98.4	21	52		156	96	38	112			100.6	16
1100	1246	55	Woman	163	70	26.35	Yes	No	No	No	No	No	No	No	No	No	214	88	58.88	yes	yes	119			0	268	45						153	47	89				48	67	100			0
1101	1247	68	Woman	161.3	89.7	34.48	Yes	No	No	No	No	No	No	No	No	No	192	67	65.1	yes	yes	115			0	285	70						157	66	119			77.3	22	18		157	55	69	167				27
1102	1264	82	Woman				No	No	No	No	No	No	No	No	No	No	197	60	69.54	yes	yes	190	5.16	12.1	0.08	274	46			103	19	19	126	45	180				23	15	102	158	84	54	143				35
1103	1266	71	Man	169	70	24.51	Yes	Yes	No	No	No	No	No	No	No	No	202	64	68.32	yes	yes	146			0	266	35						122	29	146		6.5	73.7	12	15	42	134	71	34	163		7.4	72.8	14
1107	1331	76	Woman	156	45.6	18.74	No	No	No	No	No	No	No	No	No	No	212	108	49.06	no	no	92	5.16	13.1	0	320	83			89.6	27	13	201	83	49				34	20	284	203	105	71	113			89.3	29
1108	1349	90	Woman		67		Yes	No	No	No	No	No	No	No	No	No	195	92	52.82	yes	yes	171	6.58	12.3	0	294	65			64.4	36	24	167	49	131			68	40	32		175	96	57	112			96.6	32
1109	1353	37	Man				No	No	No	No	No	No	No	No	No	No	212			no		146			0	278	37				16	30	158	40	121			158	20	29				0
1111	1360	78	Woman	150	50	22.22	Yes	Yes	No	No	No	No	No	No	No	No	195	109	44.1	no	no	188			0	261	35	115	5.5				175	45	93	123	5.6	74.7	26	20		176	115	38	124		6.5	94.4	22
1112	1370	89	Man	160	56.7	22.15	No	Yes	Ex	No	No	No	No	No	No	No	200	74	63	yes	yes	152			0	267	39	129					128	31	114							123	72	29	110			43.9	51
1115	1383	52	Woman				No	No	No	No	No	No	No	No	No	No	223	92	58.74	yes	yes	97		13.8	0	323	81	82		88.6	24	13	197	88	51				30	24	220	214	104	93	70				31
1116	1389	55	Man	168	84	29.76	Yes	Yes	No	No	No	No	No	No	No	No	197	94	52.28	yes	yes	185			0	258	46		6.6	53.5	18	20	153	40	168		6.2	62.1	20	22	163	100	39	43	80		6	54.6	26
1118	22	65	Man				No	No	No	No	No	No	No	No	No	No	205	90	56.1	yes	yes	148			0	284	49						174	53	154				37	18	175	262	170	74	157			55.6	75
1120	32	87	Woman				No	No	No	No	No	No	No	No	No	No	191	158	17.28	no	no	146	6.98	11	0	265	45			56.6	21	14	231	45	153			50.7	21	17		200	140	46	88			49.1	18
1121	36	39	Man				No	No	No	No	No	No	No	No	No	No	207	74	64.25	yes	yes	71	7.33	15.3	0.1	292	71		5.9	82.2	21	19	156	66	79				24	27		178	80	78	137				24
1123	43	60	Woman				Yes	No	No	No	No	No	No	No	No	No	193	66	65.8	yes	yes	92		14.5	0	279	68	95		90.4	19	19	144	61	84				22	15	67			0
1124	44	71	Woman				No	No	No	No	No	No	No	No	No	No	195	69	64.62	yes	yes	89		12.8	0	266	53	100		98.8	21	11	136	56	83				25	25				0
1125	63	59	Woman				Yes	No	No	No	No	No	No	No	No	No	190	87	54.21	yes	yes	147			0	271	52			81.5	23	17	161	54	91			93	51	49	359	185	118	51	90			82.5	31
1126	69	50	Woman	146.1	46.8	21.93	No	No	No	No	No	No	No	No	No	No	192	169	11.98	no	no	86			0	271	62			87.2	25	24	246	69	70			97.7	39	41	54			0
1127	70	65	Woman	148.3	40.5	18.42	No	Yes	No	No	No	No	No	No	No	No	214	116	45.79	no	no	46	3.87	13	0.02	282	59		6.1	75.7	75	31	178	53	122				37	28				0
1128	112	60	Woman	152	53	22.94	Yes	Yes	No	No	No	No	No	No	No	No	216	82	62.04	yes	yes	153		13.5	0	303	56	148		98.9	48	65	159	52	126		7.6	77	35	49		142	61	69	60		6.3	118.1	200
1129	142	66	Woman	146.5	58	27.02	Yes	Yes	No	No	No	No	No	No	No	No	190	95	50	yes	yes	156			0	244	48		10.5	72.4	19	18	152	44	171			74.6	24	15	107	136	78	36	169			80.5	17
1130	146	71	Woman				Yes	No	No	No	No	No	No	No	No	No	190	67	64.74	yes	yes	118	5.05	12.4	0	264	50		6.7	89.3	23	17	149	46	180	115						123	53	51	94	115	7.1	89.3	26
1132	172	45	Man				No	No	No	No	No	No	No	No	No	No	207	89	57	yes	yes	162			0	269	48						197	54	271							160	76	45	197
1133	175	30	Woman	167	52	18.65	No	No	No	No	No	No	No	No	No	No	221	66	70.14	yes	yes	178			0	313	56						140	53	104							167	75	72	99			86.7	23
1134	181	39	Woman				No	Yes	No	No	No	No	No	No	No	No	278	120	56.83	yes	no	136			0	340	42	112	6.5				184	41	84		6.5	100.2	17	16		167	113	43	57	138		101.9	20
1135	182	80	Woman	150.4	56	24.76	Yes	No	No	No	No	No	No	No	No	No	209	64	69.38	yes	yes	118			0	284	54						151	51	178							160	74	51	174
1136	187	74	Man	171.2	86.15	29.39	No	No	No	No	No	No	No	No	No	No	216	78	63.89	yes	yes	151			0	281	53						163	65	102							171	94	60	110				29
1137	189	73	Woman	141.7	47.6	23.71	Yes	No	No	No	No	No	No	No	No	No	199	98	50.75	yes	yes	178			0	275	41						170	43	143							176	105	48	114
1138	193	35	Man	173.9	82.2	27.18	No	No	No	No	No	No	No	No	No	No	192	184	4.17	no	no	77			0	251	48			87.6	27	35	248	41	148			84.6	25	40	175	245	181	49	57			101.2	19
1139	201	64	Woman	153.8	62.4	26.38	Yes	No	No	No	No	No	No	No	No	No	208	96	53.85	yes	yes	115			0	266	53				46	42	163	48	112				34	31		145	80	50	73		6	76.2	40
1140	208	65	Woman				No	No	No	No	No	No	No	No	No	No	192	84	56.25	yes	yes	170			0	269	66						175	71	99									0
1141	211	59	Woman				No	No	No	No	No	No	No	No	No	No	232	92	60.34	yes	yes	70			0	287	48						165	53	83			93	27	35	99			0
1142	219	73	Woman				No	No	No	No	No	No	No	No	No	No	195	98	49.74	no	yes	129	5.18	12	0	273	55			73.2	18	15	175	50	133							184	96	45	215
1143	221	55	Woman				No	No	No	No	No	No	No	No	No	No	202	98	51.49	yes	yes	104	7.96	14.5	0	292	76			82.7	21	26	178	63	85							152	82	55	76
1144	223	83	Woman	132.5	46	26.2	Yes	No	No	No	No	No	No	No	No	No	191	65	65.97	yes	yes	147	3.43	14.9	0	270	54		5.6	86	19	13	152	49	189				23	23	55	191	129	39	114		5.8	90.9
1145	230	76	Woman	158	66.2	26.52	Yes	No	No	No	No	No	No	No	No	No	195	121	37.95	no	no	103	3.55	12	0	267	49			75.4	30	15	241	83	187							170	90	56	121
1146	235	26	Woman				No	No	No	No	No	No	No	No	No	No	246	68	72.36	yes	yes	112			0	308	40				54	28	121	43	49				16	9	83	170	104	54	60
1147	238	68	Woman				No	No	No	No	No	No	No	No	No	No	210	87	58.57	yes	yes	122			0	256	45						147	38	111							169	105	46	89
1149	253	53	Woman	154.3	54.9	23.06	No	No	No	No	No	No	No	No	No	No	201	77	61.69	yes	yes	196	6.42	13.5	0	301	58		6.2	121.1	27	33	162	57	147			118.6	24	30		155	78	63	97			113.7	66
1150	254	72	Woman	153.5	46.75	19.84	Yes	No	Current	No	No	No	No	No	No	No	192	43	77.6	yes	yes	88			0	306	101		5.3	70.9	33	18	128	66	94							175	83	80	130			109	39
1151	256	35	Woman	161.2	54	20.78	No	No	No	No	No	No	No	No	No	No	249	103	58.63	yes	no	135	7.66	9.6	0.03	325	49			26.9	12	12	217	91	117			29.4	13	23		198	83	88	133			29.4	13
1152	257	70	Woman				Yes	No	No	No	No	No	No	No	No	No	209	81	61.24	yes	yes	196	6.85	14.6	0	318	74		6.3	91.5	18	16	188	71	180							186	77	84	125
1153	258	77	Woman	150	51	22.67	Yes	No	No	No	No	No	No	No	No	No	196	113	42.35	no	no	103			0	265	51						186	47	130				22	22	57	169	96	49	144		6.1	94.4	22
1154	266	56	Woman				No	No	No	No	No	No	No	No	No	No	214	86	59.81	yes	yes	149			0	295	56			87.9	25	21	186	54	230							169	80	57	160
1155	267	73	Man	163.1	58.1	21.84	No	No	No	No	No	No	No	No	No	No	192	139	27.6	no	no	162			0	308	96						278	103	181							212	101	80	155
1156	286	75	Woman				Yes	No	No	No	No	No	No	No	No	No	246	97	60.57	yes	yes	166			0	319	45						154	34	113									0
1157	300	53	Woman	155	50	20.81	No	Yes	No	No	No	No	No	No	No	No	220	68	69.09	yes	yes	98	6.02	14.6	0.31	293	63		9.7	107.9	28	28	138	55	121			112.3	19	16		132	68	50	79		6.7	119.5	18
1158	301	61	Woman				No	No	No	No	No	No	No	No	No	No	195	73	62.56	yes	yes	108			0	268	52						160	59	138							126	65	48	64
1159	311	63	Woman	154.7	51.7	21.6	Yes	No	No	No	No	No	No	No	No	No	194	73	62.37	yes	yes	99			0	271	64			108.2	19	15	154	60	91			100	23	16	83	162	85	61	108			97.9	43
1160	312	45	Woman				No	No	No	No	No	No	No	No	No	No	213	81	61.97	yes	yes	72	7.3	15.2	0	279	54		5.6	107.6	18	20	146	56	43		5.6					155	96	47			5.6	101.3	24
1161	319	68	Woman				Yes	No	No	No	No	No	No	No	No	No	198	59	70.2	yes	yes	71			0	264	58						138	64	77				27	18	81	168	79	65	76		5.9	86.6	27
1162	320	57	Woman	156.1	59.9	24.58	No	No	No	No	No	No	No	No	No	No	199	62	68.84	yes	yes	164			0	229	35			71.6	22	16	121	37	149			83.1	24	31	91	177	87	58	212			76.7	18
1163	321	42	Woman	152.7	58	24.87	No	No	No	No	No	No	No	No	No	No	493	126	74.44	yes	no	135			0.32	567	47						212	43	214			89.2	20	15		159	75	42	210			36.3	21
1164	328	50	Man	162	73	27.82	Yes	Yes	No	No	No	No	No	No	No	No	218	111	49.08	no	no	179	7.58	16.1	0	312	56			97	13	13	206	66	146	122	6.3					212	109	68	175	106	6.9
1165	332	81	Woman				Yes	No	No	No	No	No	No	No	No	No	203	76	62.56	yes	yes	118			0	223	40			74.3	18	15	130	36	81			103.6	22	17	170	215	158	31	147			64.7	24
1166	342	59	Man	174	73	24.11	No	No	Current	No	No	No	No	No	No	No	262	94	64.12	yes	yes	177			0	356	59						202	68	199	106	5.2	97.9	36	24	527	150	74	58	127			85.6	37
1167	343	73	Woman	148	54.4	24.84	Yes	No	No	No	No	No	No	No	No	No	247	69	72.06	yes	yes	163			0	319	70			91.5	28	19	143	54	100			88.3	27	17	204	144	69	55	104			91.5	32
1168	345	53	Woman	159	51	20.17	No	No	No	No	No	No	No	No	No	No	201	56	72.14	yes	yes	71			0	257	59			100	24	16	137	70	85			77	19	17	101	153	72	58	115			88.2	25
1169	353	74	Woman	140.5	52.1	26.39	Yes	No	No	No	No	No	No	No	No	No	190	84	55.79	yes	yes	127			0		70		5.6				183	61	192			9.3	15	11		170	83	56	155			16.9	28
1170	360	65	Woman				Yes	No	No	No	No	No	No	No	No	No	203	59	70.94	yes	yes	114			0	239	48			78.6	24	17	113	35	104			76.2	23	9	88	163	98	47	109			76.2	26
1171	369	65	Man				Yes	No	Current	No	No	No	No	No	No	No	261	119	54.41	yes	no	120	5.09	15	0	335	48			91.8	18	17	181	44	92				19	22	170	173	107	44	108
1172	375	59	Woman	155.3	48.2	19.98	No	No	No	No	No	No	No	No	No	No	382	171	55.24	yes	no	52			0	488	63			87.7	25	19	247	61	99			101.1	31	44	75	215	148	59	78			103	40
1173	382	83	Woman	148.5	50.2	22.76	Yes	No	No	No	No	No	No	No	No	No	212	84	60.38	yes	yes	107	4.34	12.9	0	290	52			73.9	16	12	170	70	82							212	124	60	139
1174	386	61	Man	172	66	22.31	Yes	No	No	No	No	No	No	No	No	No	215	132	38.6	no	no	156			0	272	46			47.5	21	15	205	58	74			43.7	20	18	69			0
1175	398	37	Man	171.2	76.7	26.17	No	No	No	No	No	No	No	No	No	No	214	116	45.79	no	no	163			0.18	278	49			94.8	25	33	179	50	104				18	20				0
1176	401	62	Woman	153	61	26.06	Yes	No	Current	No	No	No	No	No	No	No	190	102	46.32	no	no	183			0	269	39						170	42	128				17	23	44	155	82	43	152				24
1177	405	66	Woman				Yes	No	No	No	No	No	No	No	No	No	197	123	37.56	no	no	172	3.47	13.8	0	279	60		5.4	78.3	22	26	217	64	148		5.7	79.5	23	27		185	89	78	90		5.8	82.1	27
1178	408	52	Woman				No	No	No	No	No	No	No	No	No	No	226	258		no	no	117	4.49	11.5	0	295	46		6.2	89.7	21	29	184	46	402	122	5.5							0
1179	412	58	Woman				No	No	No	No	No	No	No	No	No	No	255	78	69.41	yes	yes	147	5.46	12.6	0	346	62		6.4	69.6	14	15	161	62	103		6.5	79.7	20	23		168	88	55	127	118	6.6
1180	430	69	Woman				Yes	No	No	No	No	No	No	No	No	No	204	84	58.82	yes	yes	97	8.25	13	0	287	77			106.1	31	29	176	74	88				26	24	93	253	168	67	76			122.7	19
1181	437	63	Woman	165.3	65.4	23.93	No	Yes	No	No	No	No	No	No	No	No	226	54	76.11	yes	yes	171	5.77	14.3	0.11	294	53		7.1	79.5	26	35	124	52	101		6.4	78.3	28	32		163	92	51	115		6.6	81.8	23
1182	446	48	Woman	155.7	66.6	27.47	No	No	No	No	No	No	No	No	No	No	190	98	48.42	no	yes	168			0	246	40			97.3	16	24	155	39	148			106.1	18	30	41	221	164	36	81			74.3	13
1183	467	70	Woman	152	49	21.21	No	No	No	No	No	No	No	No	No	No	199	107	46.23	no	no	190			0	265	51			87.3	24	9	181	52	104			85.8	26	14	59			0
1184	473	71	Woman				No	No	No	No	No	No	No	No	No	No	204	81	60.29	yes	yes	184			0	269	51						156	56	95							169	95	28	64			103.7	29
1185	490	60	Man	162	69	26.29	No	No	Ex	No	No	No	No	No	No	No	193	79	59.07	yes	yes	176	6.94	17.3	0	264	19			77.6	20	23	156	43	218			80.4	23	26	104			0
1187	499	36	Man	176	78	25.18	No	Yes	No	No	No	No	No	No	No	No	190	154	18.95	no	no	132	7.13	15.7	0.07	262	52		8.2	111.6	18	27	222	55	114		7.5	119.7	20	38				0
1188	519	68	Man	165	64	23.51	No	Yes	Current	No	No	No	No	No	No	No	222					186			0																			0
1189	526	70	Woman				No	No	No	No	No	No	No	No	No	No	198					107			0	258	53	99																0
1190	532	72	Woman	158	64	25.64	No	No	No	No	No	No	No	No	No	No	208	70	66.35	yes	yes	90	5.15	13.6	0.02	289	63			89	20	21	133	47	78				25	18		196	115	57	120				23
1191	539	36	Man				No	No	No	No	No	No	No	No	No	No	216	104	51.85	yes	no	181	6.58	17.8	0.09	294	42		5.2	77	32	71	185	48	167				31	69		154	78	46	152				36
1193	583	43	Man	176	105	33.9	No	No	No	No	No	No	No	No	No	No	194	138	28.87	no	no	186	6.3	15.3	0.16	274	43		5.8	101.6	22	37	212	45	144				32	53		253	173	39	203		6.2	99.7	46
1194	590	80	Man	169.1	49.4	17.28	No	No	Current	No	No	No	No	No	No	No	220	95	56.82	yes	yes	174			0	302	37		6	61.8	21	8	189	74	98				26	42	62	132	64	56	77		5.7	114.4	24
1195	594	57	Woman				Yes	No	No	No	No	No	No	No	No	No	193	84	56.48	yes	yes	130			0	259	58	100	6.1				175	70	106				24	24	185			0
1196	599	69	Woman	162	51.1	19.47	No	Yes	No	No	No	No	No	No	No	No	191	102	46.6	no	no	98			0	219	43		7.7	65.1	22	10	163	39	182		7	67.8	25	20		163	86	52	134			55.5	19
1198	622	61	Woman				No	No	No	No	No	No	No	No	No	No	206	85	58.74	yes	yes	92			0	296	69				20	13	168	69	94				26	21		193	96	80	83				25
1199	627	77	Woman	156	53	21.78	Yes	No	No	No	No	No	No	No	No	No	193	67	65.28	yes	yes	52	6.37	13.1	0.02	244	41		5.4	52.8	34	15	116	32	125			60.3	25	17		139	86	36	133			70.9	30
1200	640	67	Woman	151.1	59.2	25.93	Yes	No	No	No	No	No	No	No	No	No	197	83	57.87	yes	yes	96	5.66	12.7	0	275	61			71.4	34	33	168	63	77			85.7	24	23	115	169	92	57	83			73	29
1201	653	72	Woman				No	No	No	No	No	No	No	No	No	No	195	85	56.41	yes	yes	94		12.7	0	259	45	82		78	25	14	162	47	151							138	59	43	182
1202	661	69	Woman	157	62.3	25.27	Yes	No	No	No	No	No	No	No	No	No	220	74	66.36	yes	yes	163	7.21	15.5	0.13	275	35			53.3	24	19	142	43	125	106	6.2	51	34	30	195			0
1203	673	61	Woman	165	69	25.34	No	No	No	No	No	No	No	No	No	No	194	68	64.95	yes	yes	117			0	282	65				28	26	165	67	152				34	27		235	123	61	253			96.7	24
1204	682	86	Man	167	57	20.44	Yes	Yes	Current	No	No	No	No	No	No	No	222	112	49.55	no	no	135			0	277	37		6.5	29.2	14	9	187	50	132		7.8	19.1	17	12		153	92	40	143		7.2	20.8	18
1205	690	80	Man	162.5	50.2	19.01	Yes	No	No	No	No	No	No	No	No	No	222	112	49.55	no	no	152	8.51	14.1	0	297	45			87.7	24	15	187	46	144			69.5	24	17		177	109	45	115			77.4	20
1206	694	51	Man	173	78	26.06	No	No	No	No	No	No	No	No	No	No	218	160	26.61	no	no	83	4.62	17.8	0	290	55		5.4	76.9	22	7	240	54	129			85.5	38	23				0
1208	702	63	Woman	142.2	49	24.23	Yes	No	No	No	No	No	No	No	No	No	200	192	4	no	no	69			0	272	58	86	5.5	114.8			275	53	151			99.7	27	20		220	143	58	94				103.6
1209	706	58	Woman	160	56	21.88	No	No	No	No	No	No	No	No	No	No	230	98	57.39	yes	yes	128	4.76	12.5	0.07	326	70				30	17	185	58	146			127.6	38	34		190	81	97	59			105.4	37
1210	714	57	Man				No	No	Ex	No	No	No	No	No	No	No	212	126	40.57	no	no	174			0.06	287	46			78.5	18	25	223	63	223				35	69		191	109	58	104			85	23
1211	730	44	Man	174.4	79.8	26.24	No	No	Current	No	No	No	No	No	No	No	193	86	55.44	yes	yes	124	10.08	17	0.44	264	46		5.6	82.9	35	33	148	48	154				53	61		155	73	44	189				42
1212	754	75	Woman	153	63.8	27.25	Yes	No	No	No	No	No	No	No	No	No	194	76	60.82	yes	yes	74	5.39	13.2	0	255	57		6	67.2	22	12	137	50	66				23	12	132	161	95	55	77				22
1214	790	54	Man	168	65	23.03	Yes	No	Ex	No	No	No	No	No	No	No	220	86	60.91	yes	yes	89			0	283	59			106.5	23	19	156	45	177			98.7	30	42	84			0
1215	796	67	Woman				No	No	No	No	No	No	No	No	No	No	197	104	47.21	no	no	149			0	259	42			88.3	27	21	167	39	162			106.4	25	28	105	181	117	45	145			92.8	29
1216	805	61	Man	158.7	57.6	22.87	Yes	No	No	No	No	No	No	No	No	No	197					116			0																			0
1217	816	46	Man				No	No	No	No	No	No	No	No	No	No	199	84	57.79	yes	yes	188			0	257	42						151	36	157									0
1219	819	74	Woman	151.6	55	23.93	Yes	No	No	No	No	No	No	No	No	No	208	79	62.02	yes	yes	146	12.14	15.3	0	277	40			55.5	24	30	161	39	215	112	6					181	106	50	123	111	6.7	63.3
1220	828	72	Woman		65		Yes	No	No	No	No	No	No	No	No	No	222	102	54.05	yes	no	143			0	290	53			78.8	22	27	168	51	88		6.9	85.3	24	23	80	147	79	44	122		7	81.1	24
1221	837	62	Woman				Yes	No	No	No	No	No	No	No	No	No	213	118	44.6	no	no	179			0	278	53						188	49	174		6	90.1	22	20		178	94	40	219
1222	838	48	Woman	163	49.4	18.59	No	No	No	No	No	No	No	No	No	No	241	142	41.08	no	no	131	36.55	10.4	3.8	294	41		5.2	87.6	62	24	206	51	78			86.2	26	33	48	198	139	45	117			87.2	28
1223	851	39	Man				Yes	No	Current	No	No	No	No	No	No	No	226	139	38.5	no	no	142	7.91	15.6	0.1	275	42		5.6	102.8	34	54	206	38	146				15	16	140	122	67	35	98				18
1224	861	64	Man				No	No	No	No	No	No	No	No	No	No	190	61	67.89	yes	yes	139			0	247	47						129	46	112							141	66	57	91	122	6.6
1226	872	65	Man	169.2	58	20.26	No	No	No	No	No	No	No	No	No	No	228	82	64.04	yes	yes	97	9.64	14.8	0.39	302	55		5.3	67.8	34	31	163	52	145							174	91	50	165				19
1227	880	42	Man				No	No	Current	No	No	No	No	No	No	No	201	85	57.71	yes	yes	99			0	280	59				20	27	160	62	63				24	34				0
1228	890	48	Woman	162.7	73	27.58	No	No	No	No	No	No	No	No	No	No	196	57	70.92	yes	yes	112	5.48	12.7	0	260	63			100.3	15	16	139	60	109	122	6.6		17	22	76	153	69	64	100				23
1229	917	65	Man	166.2	63.7	23.06	No	No	Current	No	No	No	No	No	No	No	201	132	34.33	no	no	92	7.83	16.1	0.18	264	45		5.6	112.1	27	21	195	41	108				25	20				0
1230	918	61	Woman				No	No	Current	No	No	No	No	No	No	No	224	148	33.93	no	no	83	3.84	14.1	0.07	354	113		5.4	59.5	42	30	312	144	100				32	20				0
1231	946	60	Man				No	No	No	No	No	No	No	No	No	No	195	77	60.51	yes	yes	51	4.76	15.8	0.06	245	40		5.4	80.4	20	20	139	45	87			77.6	20	25		147	97	42	73				20
1232	947	57	Woman	162	54	20.58	No	No	No	No	No	No	No	No	No	No	190	57	70	yes	yes	64			0	229	35			77	28	38	102	35	49	109	6.2		36	43	136	100	31	58	57				39
1233	958	69	Woman	146.9	48.25	22.36	Yes	Yes	No	No	No	No	No	No	No	No	204	178	12.75	no	no	157			0	270	43		6.6	94	40	35	239	41	105		5.9	94	32	23	71	221	159	34	122		6.2	95.7	25
1234	971	57	Man	166	73	26.49	Yes	Yes	Current	No	No	No	No	No	No	No	199	80	59.8	yes	yes	162	8.75	18.2	0	271	38			88.4	18	36	137	36	137			109.4	17	23	55			0
1235	975	64	Woman	146.1	57.9	27.13	No	No	No	No	No	No	No	No	No	No	198	112	43.43	no	no	183	4.71	13.6	0.04	278	43		6.2	94	35	30	192	60	101				39	39	140	185	95	46	219				38
1236	1003	62	Woman	156	57	23.42	No	No	No	No	No	No	No	No	No	No	231	104	54.98	yes	no	122			0	289	47		6.2				169	42	117	95	5.8	92.7	22	17	54			0
1237	1023	82	Woman	156	50	20.55	Yes	No	No	No	No	No	No	No	No	No	228	102	55.26	yes	no	143	5.08	13.7	0	303	46			86.5	16	9	173	56	122			86.2	21	19	47	201	116	62	83			86.2	21
1238	1030	75	Woman				No	No	No	No	No	No	No	No	No	No	221	94	57.47	yes	yes	145	4.58	13.1	0	312	59			100.8	20	13	165	59	76			93.2	18	11	79	199	122	57	126			102.5	22
1239	1031	54	Woman	160	63	24.61	Yes	No	No	No	No	No	No	No	No	No	215	150	30.23	no	no	196			0	296	56			81.4	17	13	236	55	143			81	17	15	61	245	162	53	144			82.1	16
1240	1039	75	Woman	154.9	60.69	25.29	Yes	Yes	No	No	No	No	No	No	No	No	204	100	50.98	yes	no	192			0	276	52	108	6.1				178	56	137		6.1	67.6	25	29		175	94	54	136	112	6.3
1241	1044	34	Woman	160	64.6	25.23	No	Yes	No	No	No	No	No	No	No	No	222	164	26.13	no	no	94	6.21	11.6	0	337	101		14.5	42.5	23	33	252	65	113	103	8.8	39.6	15	13		171	90	62	96			37.9	19
1242	1066	69	Woman	152	48	20.78	No	No	No	No	No	No	No	No	No	No	229	175	23.58	no	no	117			0	324	72			75.9	23	14	268	70	117							181	81	81	97				28
1243	1124	76	Woman	146.3	51.9	24.25	Yes	Yes	No	No	No	No	No	No	No	No	207	113	45.41	no	no	95			0	274	51		7.5	75.2	15	13	178	52	86		7.5	70.7	14	16		168	87	66	70		8.1	79.8	15
1244	1129	73	Woman		60		Yes	No	No	No	No	No	No	No	No	No	190	83	56.32	yes	yes	67			0	263	60						159	61	73							167	80	72	74
1245	1141	43	Woman	152.2	70.15	30.28	Yes	No	No	No	No	No	No	No	No	No	261	78	70.11	yes	yes	97	5.16	14.6	0	258	51			112.3	31	36	140	36	130			119.3	28	33		143	75	43	123			109.6	27
1246	1146	60	Woman	156.3	58.3	23.86	Yes	No	No	No	No	No	No	No	No	No	198	68	65.66	yes	yes	83	5	13.8	0.04	267	62		5.9	92.3	21	12	142	55	108			95.3	37	26	295	148	77	60	57			84	24
1247	1147	57	Woman	150	60	26.67	Yes	Yes	No	No	No	No	No	No	No	No	190	98	48.42	no	yes	117			0	229	35		7.4	98.8	34	75	157	40	136		9	98.8	84	101	51	135	81	40	145			93.3	78
1248	1155	57	Woman	158	69	27.64	No	Yes	No	No	No	No	No	No	No	No	200	145	27.5	no	no	73	5.82	14.7	0	283	81		7.6	93.3	28	29	219	62	90		7	98.1	22	23		122	64	56	75		7.7	107.9	28
1249	1196	52	Woman	153	62.9	26.87	Yes	Yes	No	No	No	No	No	No	No	No	211	53	74.88	yes	yes	174	7.79	12.1	0	284	38	132	8.1	55.3	13	12	128	43	158			64.3	16	21		122	50	60	62	101	6.5	51.9	17
1250	1230	61	Woman	148.6	43.2	19.56	No	No	No	No	No	No	No	No	No	No	196	135	31.12	no	no	145	7.5	12.9	0	250	39		5.6	74.7	32	23	200	38	134			79.1	31	19		207	117	55	177			88.6	31
1251	1233	73	Woman	160	47.5	18.55	Yes	No	No	No	No	No	No	No	No	No	198	55	72.22	yes	yes	167			0	294	63			93.4	18	19	144	66	117			109.3	23	28		177	82	63	159			88.3	17
1252	1252	71	Woman				Yes	No	No	No	No	No	No	No	No	No	190					114			0																			0
1253	1269	73	Woman	153	55.7	23.79	Yes	No	No	No	No	No	No	No	No	No	199	62	68.84	yes	yes	84	4.23	13.6	0.02	278	56		5.5	70.5	31	24	131	48	104				23	17	110			0
1254	1288	78	Woman				Yes	Yes	No	No	No	No	No	No	No	No	214	151	29.44	no	no	138			0	286	51		6.9	105.3	17	12	220	51	120		6.7	91.6	17	13	109	131	68	48	91		6.9	95.1	18
1256	1294	75	Woman				No	No	No	No	No	No	No	No	No	No	201	124	38.31	no	no	99			0	279	59						220	74	111							218	119	64	173
1257	1307	64	Woman				No	No	No	No	No	No	No	No	No	No	206	147	28.64	no	no	88			0	283	59						213	49	130				29	30		134	68	58	34				30
1258	1309	56	Man	179	103.5	32.3	No	Yes	Current	No	No	No	No	No	No	No	199	82	58.79	yes	yes	197	10.12	16.4	0	282	44			104.5	28	40	145	44	113			105.7	19	21				0
1259	1323	63	Man		54		No	No	Current	No	No	No	No	No	No	No	215	80	62.79	yes	yes	173	11.6	14.1	0.08	290	54		6.8	113.2	16	39	163	58	126		6.3	111.4	21	43		161	98	43	100		6.1	107.5	33
1260	1356	59	Woman	150	49	21.78	No	Yes	No	No	No	No	No	No	No	No	192	96	50	yes	yes	91			0	285	64	108					166	55	75	108	5.8					186	103	72	59		5.7	74.7	23
1261	1373	55	Woman	162	60	22.86	Yes	No	Current	No	No	No	No	No	No	No	207	74	64.25	yes	yes	156	7.81	14.3	0	287	59			86.1	22	13	146	55	98			98.5	25	19	127			0
[truncated: 32 more columns]
